# Supplementary material for: TopologyNet: Topology based deep convolutional and multi-task neural networks for biomolecular property predictions
Source: PLoS Comput Biol. 2017 Jul 27;13(7):e1005690. doi: 10.1371/journal.pcbi.1005690 (PMC5549771; doi:10.1371/journal.pcbi.1005690)
Supplement: S1 Code — Source code for the generation of 1D image-like topological features for the binding problem. (ZIP) [file pcbi.1005690.s003.zip]

Archive with 7 entries (7 files):
- 1a1e_ligand.mol2
- 1a1e_protein.pdb
- Get_structure.py
- PrepareData.py
- Run_alpha.py
- Run_alpha_hydro.py
- Usage_BP.txt
