# Supplementary material for: TopologyNet: Topology based deep convolutional and multi-task neural networks for biomolecular property predictions
Source: PLoS Comput Biol. 2017 Jul 27;13(7):e1005690. doi: 10.1371/journal.pcbi.1005690 (PMC5549771; doi:10.1371/journal.pcbi.1005690)
Supplement: S1 Code — Source code for the generation of 1D image-like topological features for the binding problem. (ZIP) [file pcbi.1005690.s003.zip › 1a1e_ligand.mol2]

### 
### Created by X-TOOL on Mon Nov 18 12:13:19 2013
### 

@<TRIPOS>MOLECULE
1a1e ligand
   73    74     1     0     0
SMALL
GAST_HUCK


@<TRIPOS>ATOM
      1 C          43.2930   -8.1280   37.5500 C.2       1 MOL         0.1753
      2 O          44.0670   -7.1860   37.7880 O.2       1 MOL        -0.3972
      3 CH3        43.5190   -9.0100   36.3320 C.3       1 MOL         0.0258
      4 N          42.1690   -8.3110   38.2080 N.am      1 MOL        -0.2628
      5 CA         41.8750   -7.5040   39.3540 C.3       1 MOL         0.1468
      6 C          42.3970   -8.1890   40.5900 C.2       1 MOL         0.2074
      7 O          42.8670   -9.3290   40.5910 O.2       1 MOL        -0.3941
      8 CB         40.3910   -7.2910   39.3740 C.3       1 MOL         0.0400
      9 CG         40.0200   -6.4670   38.1650 C.ar      1 MOL        -0.0004
     10 CD1        39.4330   -7.0660   37.0710 C.ar      1 MOL        -0.0239
     11 CD2        40.2030   -5.0890   38.1630 C.ar      1 MOL        -0.0239
     12 CE1        39.0230   -6.2990   35.9910 C.ar      1 MOL         0.0115
     13 CE2        39.7950   -4.3030   37.0800 C.ar      1 MOL         0.0115
     14 CZ         39.1970   -4.9130   35.9920 C.ar      1 MOL         0.1728
     15 OH         38.7140   -4.1030   34.8990 O.3       1 MOL        -0.2040
     16 P          39.5630   -3.9590   33.5410 P.3       1 MOL         0.1348
     17 O1P        39.2960   -5.2230   32.8550 O.co2     1 MOL        -0.6653
     18 O2P        38.9860   -2.7290   32.9200 O.co2     1 MOL        -0.6653
     19 O3P        40.9750   -3.8330   34.0580 O.co2     1 MOL        -0.6653
     20 N          42.3460   -7.4520   41.6620 N.am      1 MOL        -0.2634
     21 CA         42.8210   -7.9260   42.9250 C.3       1 MOL         0.1325
     22 C          41.6490   -8.4730   43.7280 C.2       1 MOL         0.2042
     23 O          40.5250   -7.9950   43.5040 O.2       1 MOL        -0.3943
     24 CB         43.4630   -6.7590   43.6070 C.3       1 MOL        -0.0008
     25 CG         44.7130   -6.2540   42.9200 C.3       1 MOL         0.0044
     26 CD         45.8500   -7.2030   43.1550 C.2       1 MOL         0.0350
     27 OE1        46.3510   -7.2360   44.2790 O.co2     1 MOL        -0.5690
     28 OE2        46.2130   -7.9200   42.2380 O.co2     1 MOL        -0.5690
     29 N1         41.7710   -9.4590   44.6560 N.am      1 MOL        -0.2711
     30 C2         43.0100  -10.2080   44.8790 C.3       1 MOL         0.0340
     31 C6         40.6720   -9.7740   45.5450 C.3       1 MOL         0.0368
     32 C3         43.5030   -9.7480   46.2370 C.3       1 MOL        -0.0322
     33 C4         42.3970   -9.9440   47.2660 C.3       1 MOL        -0.0465
     34 C5         41.0210   -9.3410   46.9320 C.3       1 MOL        -0.0205
     35 C1'        40.9160   -7.8430   47.1120 C.3       1 MOL        -0.0484
     36 C2'        41.2000   -7.5140   48.5540 C.3       1 MOL        -0.0530
     37 C3'        41.5460   -6.0620   48.7310 C.3       1 MOL        -0.0559
     38 C4'        40.3430   -5.2830   48.3020 C.3       1 MOL        -0.0653
     39 H1         42.7378   -9.7833   36.2893 H         1 MOL         0.0467
     40 H2         44.5062   -9.4898   36.4047 H         1 MOL         0.0467
     41 H3         43.4764   -8.3951   35.4210 H         1 MOL         0.0467
     42 H4         41.5214   -9.0118   37.9089 H         1 MOL         0.1885
     43 H5         42.3738   -6.5282   39.2592 H         1 MOL         0.0840
     44 H6         40.1031   -6.7573   40.2917 H         1 MOL         0.0584
     45 H7         39.8744   -8.2614   39.3368 H         1 MOL         0.0584
     46 H8         39.2914   -8.1406   37.0549 H         1 MOL         0.0703
     47 H9         40.6711   -4.6140   39.0176 H         1 MOL         0.0703
     48 H10        38.5622   -6.7805   35.1361 H         1 MOL         0.0736
     49 H11        39.9456   -3.2296   37.0933 H         1 MOL         0.0736
     50 H12        41.9644   -6.5297   41.6007 H         1 MOL         0.1883
     51 H13        43.5632   -8.7244   42.7773 H         1 MOL         0.0801
     52 H14        43.7293   -7.0606   44.6308 H         1 MOL         0.0330
     53 H15        42.7334   -5.9367   43.6450 H         1 MOL         0.0330
     54 H16        44.9755   -5.2649   43.3235 H         1 MOL         0.0433
     55 H17        44.5259   -6.1712   41.8392 H         1 MOL         0.0433
     56 H18        43.7496   -9.9743   44.0990 H         1 MOL         0.0522
     57 H19        42.8127  -11.2901   44.8848 H         1 MOL         0.0522
     58 H20        40.4890  -10.8586   45.5335 H         1 MOL         0.0525
     59 H21        39.7665   -9.2458   45.2118 H         1 MOL         0.0525
     60 H22        43.7750   -8.6833   46.1881 H         1 MOL         0.0285
     61 H23        44.3843  -10.3387   46.5276 H         1 MOL         0.0285
     62 H24        42.7373   -9.4929   48.2098 H         1 MOL         0.0269
     63 H25        42.2605  -11.0266   47.4052 H         1 MOL         0.0269
     64 H26        40.2896   -9.7888   47.6209 H         1 MOL         0.0320
     65 H27        39.9023   -7.5076   46.8476 H         1 MOL         0.0269
     66 H28        41.6493   -7.3392   46.4651 H         1 MOL         0.0269
     67 H29        42.0448   -8.1273   48.9007 H         1 MOL         0.0265
     68 H30        40.3083   -7.7446   49.1554 H         1 MOL         0.0265
     69 H31        42.4119   -5.7988   48.1057 H         1 MOL         0.0263
     70 H32        41.7780   -5.8525   49.7856 H         1 MOL         0.0263
     71 H33        40.5443   -4.2072   48.4124 H         1 MOL         0.0230
     72 H34        39.4832   -5.5613   48.9290 H         1 MOL         0.0230
     73 H35        40.1170   -5.5076   47.2492 H         1 MOL         0.0230
@<TRIPOS>BOND
     1    1    2 2  
     2    1    3 1  
     3    5    4 1  
     4    5    8 1  
     5    6    5 1  
     6    6    7 2  
     7    8    9 1  
     8    9   11 ar 
     9    9   10 ar 
    10   10   12 ar 
    11   12   14 ar 
    12   14   15 1  
    13   13   14 ar 
    14   11   13 ar 
    15   15   16 1  
    16   16   19 ar 
    17   16   18 ar 
    18   16   17 ar 
    19   22   21 1  
    20   21   24 1  
    21   21   20 1  
    22   24   25 1  
    23   25   26 1  
    24   26   27 ar 
    25   26   28 ar 
    26   22   23 2  
    27   29   31 1  
    28   29   30 1  
    29   30   32 1  
    30   32   33 1  
    31   34   33 1  
    32   34   35 1  
    33   31   34 1  
    34   35   36 1  
    35   36   37 1  
    36   37   38 1  
    37    4    1 am 
    38   20    6 am 
    39   22   29 am 
    40    3   39 1  
    41    3   40 1  
    42    3   41 1  
    43    4   42 1  
    44    5   43 1  
    45    8   44 1  
    46    8   45 1  
    47   10   46 1  
    48   11   47 1  
    49   12   48 1  
    50   13   49 1  
    51   20   50 1  
    52   21   51 1  
    53   24   52 1  
    54   24   53 1  
    55   25   54 1  
    56   25   55 1  
    57   30   56 1  
    58   30   57 1  
    59   31   58 1  
    60   31   59 1  
    61   32   60 1  
    62   32   61 1  
    63   33   62 1  
    64   33   63 1  
    65   34   64 1  
    66   35   65 1  
    67   35   66 1  
    68   36   67 1  
    69   36   68 1  
    70   37   69 1  
    71   37   70 1  
    72   38   71 1  
    73   38   72 1  
    74   38   73 1  
@<TRIPOS>SUBSTRUCTURE
     1 MOL         1
