# Supplementary material for: TopologyNet: Topology based deep convolutional and multi-task neural networks for biomolecular property predictions
Source: PLoS Comput Biol. 2017 Jul 27;13(7):e1005690. doi: 10.1371/journal.pcbi.1005690 (PMC5549771; doi:10.1371/journal.pcbi.1005690)
Supplement: S1 Code — Source code for the generation of 1D image-like topological features for the binding problem. (ZIP) [file pcbi.1005690.s003.zip › 1a1e_protein.pdb]

HEADER    1A1E PROTEIN
COMPND    1A1E PROTEIN
REMARK    GENERATED BY X-TOOL on Mon Nov 18 12:13:19 2013
ATOM      1  N   ILE A 146      57.904  24.527  16.458  1.00 39.85           N
ATOM      2  HN1 ILE A 146      57.839  24.272  15.452  1.00  0.00           H
ATOM      3  HN2 ILE A 146      58.116  25.541  16.546  1.00  0.00           H
ATOM      4  HN3 ILE A 146      58.660  23.973  16.909  1.00  0.00           H
ATOM      5  CA  ILE A 146      56.635  24.239  17.114  1.00 34.90           C
ATOM      6  C   ILE A 146      56.572  24.562  18.605  1.00 30.37           C
ATOM      7  O   ILE A 146      55.469  24.718  19.110  1.00 28.58           O
ATOM      8  CB  ILE A 146      56.298  22.729  16.823  1.00 41.60           C
ATOM      9  CG1 ILE A 146      54.801  22.586  16.888  1.00 46.86           C
ATOM     10  CG2 ILE A 146      56.788  21.712  17.860  1.00 40.93           C
ATOM     11  CD1 ILE A 146      54.254  21.316  16.167  1.00 51.24           C
ATOM     12  N   GLN A 147      57.662  24.770  19.354  1.00 25.21           N
ATOM     13  H   GLN A 147      58.592  24.742  18.889  1.00  0.00           H
ATOM     14  CA  GLN A 147      57.613  25.033  20.783  1.00 26.40           C
ATOM     15  C   GLN A 147      56.900  26.327  21.164  1.00 29.28           C
ATOM     16  O   GLN A 147      56.362  26.525  22.258  1.00 29.11           O
ATOM     17  CB  GLN A 147      59.011  25.055  21.332  1.00 30.06           C
ATOM     18  CG  GLN A 147      59.793  23.746  21.131  1.00 35.31           C
ATOM     19  CD  GLN A 147      59.327  22.536  21.926  1.00 34.04           C
ATOM     20  OE1 GLN A 147      58.589  22.624  22.893  1.00 40.21           O
ATOM     21  NE2 GLN A 147      59.747  21.350  21.557  1.00 37.74           N
ATOM     22 1HE2 GLN A 147      59.450  20.505  22.086  1.00  0.00           H
ATOM     23 2HE2 GLN A 147      60.377  21.254  20.735  1.00  0.00           H
ATOM     24  N   ALA A 148      56.845  27.237  20.207  1.00 32.66           N
ATOM     25  H   ALA A 148      57.302  27.019  19.299  1.00  0.00           H
ATOM     26  CA  ALA A 148      56.186  28.522  20.346  1.00 29.62           C
ATOM     27  C   ALA A 148      54.837  28.636  19.657  1.00 30.54           C
ATOM     28  O   ALA A 148      54.261  29.721  19.634  1.00 35.64           O
ATOM     29  CB  ALA A 148      57.071  29.539  19.779  1.00 33.63           C
ATOM     30  N   GLU A 149      54.304  27.566  19.064  1.00 29.35           N
ATOM     31  H   GLU A 149      54.850  26.683  19.004  1.00  0.00           H
ATOM     32  CA  GLU A 149      52.959  27.627  18.498  1.00 31.31           C
ATOM     33  C   GLU A 149      51.949  27.843  19.603  1.00 32.05           C
ATOM     34  O   GLU A 149      52.005  27.254  20.687  1.00 34.74           O
ATOM     35  CB  GLU A 149      52.607  26.338  17.774  1.00 33.07           C
ATOM     36  CG  GLU A 149      53.382  26.299  16.475  1.00 40.36           C
ATOM     37  CD  GLU A 149      52.943  27.296  15.388  1.00 46.61           C
ATOM     38  OE1 GLU A 149      51.985  28.070  15.565  1.00 52.98           O
ATOM     39  OE2 GLU A 149      53.552  27.293  14.313  1.00 47.50           O
ATOM     40  N   GLU A 150      51.010  28.723  19.322  1.00 30.84           N
ATOM     41  H   GLU A 150      51.015  29.182  18.389  1.00  0.00           H
ATOM     42  CA  GLU A 150      49.965  29.075  20.274  1.00 32.89           C
ATOM     43  C   GLU A 150      49.084  27.883  20.681  1.00 32.29           C
ATOM     44  O   GLU A 150      48.588  27.727  21.802  1.00 30.75           O
ATOM     45  CB  GLU A 150      49.102  30.170  19.661  1.00 38.22           C
ATOM     46  CG  GLU A 150      48.796  29.816  18.214  1.00 54.79           C
ATOM     47  CD  GLU A 150      47.701  30.562  17.446  1.00 67.00           C
ATOM     48  OE1 GLU A 150      46.993  31.404  18.042  1.00 70.62           O
ATOM     49  OE2 GLU A 150      47.540  30.273  16.229  1.00 73.19           O
ATOM     50  N   TRP A 151      48.882  26.974  19.727  1.00 31.94           N
ATOM     51  H   TRP A 151      49.307  27.102  18.787  1.00  0.00           H
ATOM     52  CA  TRP A 151      48.074  25.816  20.002  1.00 29.61           C
ATOM     53  C   TRP A 151      48.911  24.659  20.505  1.00 29.07           C
ATOM     54  O   TRP A 151      48.288  23.707  20.921  1.00 32.24           O
ATOM     55  CB  TRP A 151      47.318  25.401  18.749  1.00 28.05           C
ATOM     56  CG  TRP A 151      48.172  25.378  17.495  1.00 28.52           C
ATOM     57  CD1 TRP A 151      48.006  26.429  16.657  1.00 31.21           C
ATOM     58  CD2 TRP A 151      49.126  24.465  17.071  1.00 30.03           C
ATOM     59  NE1 TRP A 151      48.876  26.200  15.686  1.00 35.02           N
ATOM     60  HE1 TRP A 151      49.015  26.823  14.865  1.00  0.00           H
ATOM     61  CE2 TRP A 151      49.557  25.062  15.895  1.00 28.55           C
ATOM     62  CE3 TRP A 151      49.718  23.259  17.448  1.00 29.46           C
ATOM     63  CZ2 TRP A 151      50.528  24.478  15.084  1.00 24.69           C
ATOM     64  CZ3 TRP A 151      50.697  22.673  16.664  1.00 21.48           C
ATOM     65  CH2 TRP A 151      51.105  23.278  15.494  1.00 27.93           C
ATOM     66  N   TYR A 152      50.249  24.671  20.526  1.00 25.53           N
ATOM     67  H   TYR A 152      50.743  25.534  20.222  1.00  0.00           H
ATOM     68  CA  TYR A 152      51.032  23.544  20.950  1.00 21.14           C
ATOM     69  C   TYR A 152      51.331  23.647  22.425  1.00 24.05           C
ATOM     70  O   TYR A 152      51.958  24.637  22.825  1.00 25.67           O
ATOM     71  CB  TYR A 152      52.327  23.500  20.155  1.00 25.04           C
ATOM     72  CG  TYR A 152      53.093  22.214  20.433  1.00 25.76           C
ATOM     73  CD1 TYR A 152      52.523  20.993  20.031  1.00 28.43           C
ATOM     74  CD2 TYR A 152      54.316  22.252  21.117  1.00 23.17           C
ATOM     75  CE1 TYR A 152      53.183  19.797  20.323  1.00 26.40           C
ATOM     76  CE2 TYR A 152      54.968  21.064  21.415  1.00 25.82           C
ATOM     77  CZ  TYR A 152      54.391  19.856  21.008  1.00 24.81           C
ATOM     78  OH  TYR A 152      55.042  18.697  21.284  1.00 26.29           O
ATOM     79  HH  TYR A 152      55.151  18.606  22.264  1.00  0.00           H
ATOM     80  N   PHE A 153      50.926  22.617  23.219  1.00 17.07           N
ATOM     81  H   PHE A 153      50.441  21.808  22.781  1.00  0.00           H
ATOM     82  CA  PHE A 153      51.145  22.606  24.643  1.00 15.27           C
ATOM     83  C   PHE A 153      52.146  21.610  25.185  1.00 19.69           C
ATOM     84  O   PHE A 153      52.141  21.250  26.360  1.00 21.27           O
ATOM     85  CB  PHE A 153      49.832  22.422  25.318  1.00 14.84           C
ATOM     86  CG  PHE A 153      48.978  23.696  25.362  1.00 16.47           C
ATOM     87  CD1 PHE A 153      48.343  24.202  24.217  1.00 23.76           C
ATOM     88  CD2 PHE A 153      48.772  24.358  26.573  1.00 20.62           C
ATOM     89  CE1 PHE A 153      47.516  25.335  24.269  1.00 19.10           C
ATOM     90  CE2 PHE A 153      47.940  25.497  26.627  1.00 21.45           C
ATOM     91  CZ  PHE A 153      47.320  25.976  25.484  1.00 20.56           C
ATOM     92  N   GLY A 154      53.073  21.177  24.334  1.00 20.81           N
ATOM     93  H   GLY A 154      52.993  21.458  23.336  1.00  0.00           H
ATOM     94  CA  GLY A 154      54.199  20.327  24.726  1.00 23.48           C
ATOM     95  C   GLY A 154      53.868  19.004  25.431  1.00 26.43           C
ATOM     96  O   GLY A 154      53.008  18.224  25.024  1.00 29.67           O
ATOM     97  N   LYS A 155      54.538  18.775  26.538  1.00 25.62           N
ATOM     98  H   LYS A 155      55.196  19.513  26.859  1.00  0.00           H
ATOM     99  CA  LYS A 155      54.435  17.588  27.340  1.00 25.46           C
ATOM    100  C   LYS A 155      53.436  17.676  28.462  1.00 26.91           C
ATOM    101  O   LYS A 155      53.607  16.963  29.452  1.00 28.91           O
ATOM    102  CB  LYS A 155      55.802  17.281  27.909  1.00 28.16           C
ATOM    103  CG  LYS A 155      56.841  16.872  26.873  1.00 27.91           C
ATOM    104  CD  LYS A 155      58.261  16.839  27.463  1.00 34.11           C
ATOM    105  CE  LYS A 155      59.260  16.042  26.628  1.00 39.72           C
ATOM    106  NZ  LYS A 155      59.159  16.344  25.206  1.00 52.82           N
ATOM    107  HZ1 LYS A 155      58.202  16.113  24.871  1.00  0.00           H
ATOM    108  HZ2 LYS A 155      59.346  17.356  25.054  1.00  0.00           H
ATOM    109  HZ3 LYS A 155      59.857  15.778  24.682  1.00  0.00           H
ATOM    110  N   ILE A 156      52.417  18.539  28.459  1.00 28.13           N
ATOM    111  H   ILE A 156      52.319  19.222  27.681  1.00  0.00           H
ATOM    112  CA  ILE A 156      51.444  18.528  29.538  1.00 26.74           C
ATOM    113  C   ILE A 156      50.741  17.168  29.599  1.00 30.47           C
ATOM    114  O   ILE A 156      50.695  16.420  28.599  1.00 30.47           O
ATOM    115  CB  ILE A 156      50.353  19.629  29.386  1.00 25.70           C
ATOM    116  CG1 ILE A 156      49.647  19.615  28.041  1.00 18.49           C
ATOM    117  CG2 ILE A 156      51.060  20.967  29.637  1.00 31.61           C
ATOM    118  CD1 ILE A 156      48.375  20.403  28.293  1.00 22.02           C
ATOM    119  N   THR A 157      50.166  16.816  30.750  1.00 27.43           N
ATOM    120  H   THR A 157      50.112  17.487  31.543  1.00  0.00           H
ATOM    121  CA  THR A 157      49.619  15.484  30.873  1.00 26.27           C
ATOM    122  C   THR A 157      48.213  15.454  30.360  1.00 26.83           C
ATOM    123  O   THR A 157      47.620  16.518  30.167  1.00 30.00           O
ATOM    124  CB  THR A 157      49.659  15.043  32.334  1.00 23.93           C
ATOM    125  OG1 THR A 157      48.891  15.980  33.050  1.00 23.94           O
ATOM    126  HG1 THR A 157      48.886  15.736  34.010  1.00  0.00           H
ATOM    127  CG2 THR A 157      51.066  14.970  32.892  1.00 20.75           C
ATOM    128  N   ARG A 158      47.657  14.264  30.148  1.00 22.17           N
ATOM    129  H   ARG A 158      48.237  13.413  30.294  1.00  0.00           H
ATOM    130  CA  ARG A 158      46.308  14.100  29.731  1.00 18.73           C
ATOM    131  C   ARG A 158      45.369  14.784  30.729  1.00 21.18           C
ATOM    132  O   ARG A 158      44.358  15.444  30.413  1.00 19.46           O
ATOM    133  CB  ARG A 158      46.043  12.607  29.634  1.00 23.95           C
ATOM    134  CG  ARG A 158      44.580  12.434  29.388  1.00 20.12           C
ATOM    135  CD  ARG A 158      44.092  11.075  29.706  1.00 23.23           C
ATOM    136  NE  ARG A 158      44.070  10.526  28.381  1.00 24.48           N
ATOM    137  HE  ARG A 158      44.967  10.409  27.869  1.00  0.00           H
ATOM    138  CZ  ARG A 158      42.939  10.163  27.789  1.00 21.65           C
ATOM    139  NH1 ARG A 158      41.735  10.274  28.373  1.00 23.88           N
ATOM    140 1HH1 ARG A 158      41.658  10.660  29.336  1.00  0.00           H
ATOM    141 2HH1 ARG A 158      40.880   9.974  27.863  1.00  0.00           H
ATOM    142  NH2 ARG A 158      43.076   9.744  26.527  1.00 23.22           N
ATOM    143 1HH2 ARG A 158      44.017   9.722  26.086  1.00  0.00           H
ATOM    144 2HH2 ARG A 158      42.241   9.440  25.986  1.00  0.00           H
ATOM    145  N   ARG A 159      45.712  14.595  31.974  1.00 24.90           N
ATOM    146  H   ARG A 159      46.549  14.024  32.209  1.00  0.00           H
ATOM    147  CA  ARG A 159      44.917  15.188  33.018  1.00 29.49           C
ATOM    148  C   ARG A 159      44.963  16.732  33.011  1.00 31.46           C
ATOM    149  O   ARG A 159      43.925  17.388  33.193  1.00 32.74           O
ATOM    150  CB  ARG A 159      45.421  14.638  34.308  1.00 27.87           C
ATOM    151  CG  ARG A 159      44.587  15.192  35.434  1.00 31.90           C
ATOM    152  CD  ARG A 159      45.364  14.937  36.684  1.00 34.86           C
ATOM    153  NE  ARG A 159      44.829  15.727  37.754  1.00 36.08           N
ATOM    154  HE  ARG A 159      43.905  16.190  37.638  1.00  0.00           H
ATOM    155  CZ  ARG A 159      45.494  15.874  38.885  1.00 39.72           C
ATOM    156  NH1 ARG A 159      46.699  15.276  39.069  1.00 36.21           N
ATOM    157 1HH1 ARG A 159      47.111  14.692  38.313  1.00  0.00           H
ATOM    158 2HH1 ARG A 159      47.210  15.402  39.966  1.00  0.00           H
ATOM    159  NH2 ARG A 159      44.875  16.613  39.826  1.00 40.60           N
ATOM    160 1HH2 ARG A 159      43.938  17.021  39.633  1.00  0.00           H
ATOM    161 2HH2 ARG A 159      45.334  16.775  40.745  1.00  0.00           H
ATOM    162  N   GLU A 160      46.138  17.348  32.816  1.00 31.47           N
ATOM    163  H   GLU A 160      46.990  16.769  32.674  1.00  0.00           H
ATOM    164  CA  GLU A 160      46.265  18.803  32.796  1.00 32.01           C
ATOM    165  C   GLU A 160      45.558  19.382  31.572  1.00 30.83           C
ATOM    166  O   GLU A 160      44.852  20.391  31.680  1.00 31.58           O
ATOM    167  CB  GLU A 160      47.762  19.106  32.847  1.00 37.96           C
ATOM    168  CG  GLU A 160      48.181  20.546  32.710  1.00 56.95           C
ATOM    169  CD  GLU A 160      47.528  21.553  33.668  1.00 66.26           C
ATOM    170  OE1 GLU A 160      47.111  21.222  34.792  1.00 73.13           O
ATOM    171  OE2 GLU A 160      47.425  22.724  33.295  1.00 69.92           O
ATOM    172  N   SER A 161      45.555  18.679  30.433  1.00 27.80           N
ATOM    173  H   SER A 161      46.049  17.765  30.404  1.00  0.00           H
ATOM    174  CA  SER A 161      44.879  19.156  29.229  1.00 28.77           C
ATOM    175  C   SER A 161      43.380  19.285  29.460  1.00 27.29           C
ATOM    176  O   SER A 161      42.755  20.230  28.978  1.00 27.81           O
ATOM    177  CB  SER A 161      45.101  18.209  28.028  1.00 22.43           C
ATOM    178  OG  SER A 161      44.339  16.999  28.085  1.00 25.63           O
ATOM    179  HG  SER A 161      44.583  16.495  28.901  1.00  0.00           H
ATOM    180  N   GLU A 162      42.794  18.312  30.141  1.00 26.89           N
ATOM    181  H   GLU A 162      43.366  17.505  30.462  1.00  0.00           H
ATOM    182  CA  GLU A 162      41.397  18.340  30.448  1.00 26.25           C
ATOM    183  C   GLU A 162      41.154  19.450  31.439  1.00 28.08           C
ATOM    184  O   GLU A 162      40.155  20.150  31.285  1.00 29.14           O
ATOM    185  CB  GLU A 162      40.959  17.047  31.042  1.00 25.32           C
ATOM    186  CG  GLU A 162      40.999  15.974  29.960  1.00 35.30           C
ATOM    187  CD  GLU A 162      40.197  14.699  30.257  1.00 38.38           C
ATOM    188  OE1 GLU A 162      39.616  14.574  31.333  1.00 40.34           O
ATOM    189  OE2 GLU A 162      40.117  13.818  29.385  1.00 41.77           O
ATOM    190  N   ARG A 163      42.019  19.693  32.432  1.00 32.55           N
ATOM    191  H   ARG A 163      42.846  19.075  32.552  1.00  0.00           H
ATOM    192  CA  ARG A 163      41.821  20.804  33.342  1.00 35.31           C
ATOM    193  C   ARG A 163      41.819  22.106  32.532  1.00 33.76           C
ATOM    194  O   ARG A 163      40.955  22.935  32.764  1.00 34.93           O
ATOM    195  CB  ARG A 163      42.914  20.845  34.365  1.00 41.56           C
ATOM    196  CG  ARG A 163      42.424  21.708  35.530  1.00 55.93           C
ATOM    197  CD  ARG A 163      43.408  21.817  36.706  1.00 69.51           C
ATOM    198  NE  ARG A 163      44.701  22.313  36.243  1.00 83.06           N
ATOM    199  HE  ARG A 163      45.497  21.644  36.235  1.00  0.00           H
ATOM    200  CZ  ARG A 163      44.942  23.575  35.824  1.00 87.27           C
ATOM    201  NH1 ARG A 163      43.977  24.522  35.836  1.00 91.02           N
ATOM    202 1HH1 ARG A 163      43.022  24.287  36.173  1.00  0.00           H
ATOM    203 2HH1 ARG A 163      44.190  25.486  35.508  1.00  0.00           H
ATOM    204  NH2 ARG A 163      46.159  23.856  35.343  1.00 89.27           N
ATOM    205 1HH2 ARG A 163      46.886  23.113  35.300  1.00  0.00           H
ATOM    206 2HH2 ARG A 163      46.378  24.817  35.012  1.00  0.00           H
ATOM    207  N   LEU A 164      42.722  22.323  31.583  1.00 29.55           N
ATOM    208  H   LEU A 164      43.483  21.627  31.449  1.00  0.00           H
ATOM    209  CA  LEU A 164      42.689  23.483  30.734  1.00 25.50           C
ATOM    210  C   LEU A 164      41.435  23.585  29.888  1.00 30.93           C
ATOM    211  O   LEU A 164      40.846  24.653  29.789  1.00 34.11           O
ATOM    212  CB  LEU A 164      43.832  23.483  29.783  1.00 21.59           C
ATOM    213  CG  LEU A 164      45.156  23.641  30.431  1.00 26.16           C
ATOM    214  CD1 LEU A 164      46.288  23.436  29.445  1.00 26.44           C
ATOM    215  CD2 LEU A 164      45.204  25.031  31.004  1.00 27.32           C
ATOM    216  N   LEU A 165      40.991  22.543  29.190  1.00 32.46           N
ATOM    217  H   LEU A 165      41.489  21.635  29.283  1.00  0.00           H
ATOM    218  CA  LEU A 165      39.837  22.616  28.300  1.00 32.49           C
ATOM    219  C   LEU A 165      38.415  22.670  28.882  1.00 33.87           C
ATOM    220  O   LEU A 165      37.472  23.245  28.305  1.00 31.92           O
ATOM    221  CB  LEU A 165      39.966  21.436  27.356  1.00 30.60           C
ATOM    222  CG  LEU A 165      41.110  21.473  26.399  1.00 28.37           C
ATOM    223  CD1 LEU A 165      41.201  20.170  25.676  1.00 24.89           C
ATOM    224  CD2 LEU A 165      40.874  22.561  25.355  1.00 29.91           C
ATOM    225  N   LEU A 166      38.220  22.033  30.024  1.00 36.17           N
ATOM    226  H   LEU A 166      39.025  21.553  30.475  1.00  0.00           H
ATOM    227  CA  LEU A 166      36.932  21.981  30.664  1.00 39.36           C
ATOM    228  C   LEU A 166      36.625  23.239  31.460  1.00 37.46           C
ATOM    229  O   LEU A 166      36.730  23.286  32.685  1.00 37.70           O
ATOM    230  CB  LEU A 166      36.897  20.762  31.574  1.00 44.36           C
ATOM    231  CG  LEU A 166      36.943  19.356  30.986  1.00 49.72           C
ATOM    232  CD1 LEU A 166      36.980  18.339  32.135  1.00 50.93           C
ATOM    233  CD2 LEU A 166      35.752  19.145  30.061  1.00 49.39           C
ATOM    234  N   ASN A 167      36.214  24.282  30.786  1.00 40.10           N
ATOM    235  H   ASN A 167      36.103  24.215  29.754  1.00  0.00           H
ATOM    236  CA  ASN A 167      35.911  25.531  31.458  1.00 43.47           C
ATOM    237  C   ASN A 167      34.901  26.290  30.651  1.00 41.87           C
ATOM    238  O   ASN A 167      35.030  26.356  29.429  1.00 41.52           O
ATOM    239  CB  ASN A 167      37.175  26.371  31.602  1.00 50.74           C
ATOM    240  CG  ASN A 167      37.004  27.829  32.023  1.00 56.70           C
ATOM    241  OD1 ASN A 167      37.932  28.599  31.860  1.00 59.66           O
ATOM    242  ND2 ASN A 167      35.916  28.366  32.586  1.00 62.00           N
ATOM    243 1HD2 ASN A 167      35.909  29.372  32.849  1.00  0.00           H
ATOM    244 2HD2 ASN A 167      35.077  27.777  32.761  1.00  0.00           H
ATOM    245  N   ALA A 168      33.945  26.866  31.366  1.00 39.88           N
ATOM    246  H   ALA A 168      33.968  26.743  32.398  1.00  0.00           H
ATOM    247  CA  ALA A 168      32.880  27.649  30.806  1.00 38.31           C
ATOM    248  C   ALA A 168      33.220  28.670  29.731  1.00 40.79           C
ATOM    249  O   ALA A 168      32.388  28.954  28.859  1.00 41.97           O
ATOM    250  CB  ALA A 168      32.211  28.364  31.922  1.00 41.33           C
ATOM    251  N   GLU A 169      34.443  29.227  29.779  1.00 41.52           N
ATOM    252  H   GLU A 169      35.107  28.952  30.531  1.00  0.00           H
ATOM    253  CA  GLU A 169      34.843  30.212  28.786  1.00 45.85           C
ATOM    254  C   GLU A 169      35.242  29.670  27.438  1.00 44.72           C
ATOM    255  O   GLU A 169      35.440  30.427  26.480  1.00 45.22           O
ATOM    256  CB  GLU A 169      36.007  31.057  29.278  1.00 54.96           C
ATOM    257  CG  GLU A 169      37.386  30.461  29.524  1.00 70.18           C
ATOM    258  CD  GLU A 169      38.506  31.485  29.762  1.00 78.34           C
ATOM    259  OE1 GLU A 169      38.323  32.679  29.464  1.00 83.34           O
ATOM    260  OE2 GLU A 169      39.585  31.084  30.225  1.00 84.02           O
ATOM    261  N   ASN A 170      35.291  28.343  27.348  1.00 43.72           N
ATOM    262  H   ASN A 170      35.029  27.765  28.172  1.00  0.00           H
ATOM    263  CA  ASN A 170      35.702  27.690  26.126  1.00 41.20           C
ATOM    264  C   ASN A 170      34.565  27.152  25.270  1.00 38.56           C
ATOM    265  O   ASN A 170      33.719  26.449  25.809  1.00 38.12           O
ATOM    266  CB  ASN A 170      36.656  26.539  26.454  1.00 42.04           C
ATOM    267  CG  ASN A 170      37.948  26.968  27.122  1.00 38.49           C
ATOM    268  OD1 ASN A 170      38.444  28.058  26.901  1.00 40.51           O
ATOM    269  ND2 ASN A 170      38.560  26.122  27.919  1.00 36.13           N
ATOM    270 1HD2 ASN A 170      39.465  26.384  28.359  1.00  0.00           H
ATOM    271 2HD2 ASN A 170      38.139  25.190  28.110  1.00  0.00           H
ATOM    272  N   PRO A 171      34.472  27.501  23.968  1.00 39.10           N
ATOM    273  CA  PRO A 171      33.495  27.081  22.960  1.00 37.13           C
ATOM    274  C   PRO A 171      33.706  25.594  22.688  1.00 40.03           C
ATOM    275  O   PRO A 171      34.822  25.074  22.875  1.00 42.39           O
ATOM    276  CB  PRO A 171      33.817  27.877  21.727  1.00 36.38           C
ATOM    277  CG  PRO A 171      34.230  29.143  22.377  1.00 38.99           C
ATOM    278  CD  PRO A 171      35.221  28.588  23.348  1.00 39.52           C
ATOM    279  N   ARG A 172      32.684  24.865  22.269  1.00 39.70           N
ATOM    280  H   ARG A 172      31.725  25.265  22.240  1.00  0.00           H
ATOM    281  CA  ARG A 172      32.925  23.504  21.853  1.00 37.53           C
ATOM    282  C   ARG A 172      33.882  23.612  20.696  1.00 34.18           C
ATOM    283  O   ARG A 172      33.691  24.453  19.818  1.00 35.38           O
ATOM    284  CB  ARG A 172      31.710  22.811  21.303  1.00 41.98           C
ATOM    285  CG  ARG A 172      30.591  22.439  22.217  1.00 49.41           C
ATOM    286  CD  ARG A 172      29.945  21.340  21.413  1.00 57.46           C
ATOM    287  NE  ARG A 172      28.532  21.147  21.663  1.00 64.65           N
ATOM    288  HE  ARG A 172      28.234  20.318  22.216  1.00  0.00           H
ATOM    289  CZ  ARG A 172      27.587  21.992  21.212  1.00 63.86           C
ATOM    290  NH1 ARG A 172      27.915  23.074  20.483  1.00 62.60           N
ATOM    291 1HH1 ARG A 172      28.912  23.268  20.260  1.00  0.00           H
ATOM    292 2HH1 ARG A 172      27.171  23.717  20.143  1.00  0.00           H
ATOM    293  NH2 ARG A 172      26.305  21.742  21.510  1.00 65.23           N
ATOM    294 1HH2 ARG A 172      26.057  20.908  22.080  1.00  0.00           H
ATOM    295 2HH2 ARG A 172      25.558  22.382  21.172  1.00  0.00           H
ATOM    296  N   GLY A 173      34.885  22.765  20.660  1.00 31.80           N
ATOM    297  H   GLY A 173      34.992  22.039  21.397  1.00  0.00           H
ATOM    298  CA  GLY A 173      35.838  22.861  19.576  1.00 27.63           C
ATOM    299  C   GLY A 173      37.068  23.581  20.087  1.00 24.76           C
ATOM    300  O   GLY A 173      37.914  23.888  19.269  1.00 26.34           O
ATOM    301  N   THR A 174      37.222  23.975  21.351  1.00 23.78           N
ATOM    302  H   THR A 174      36.429  23.891  22.019  1.00  0.00           H
ATOM    303  CA  THR A 174      38.496  24.524  21.804  1.00 24.23           C
ATOM    304  C   THR A 174      39.428  23.329  21.849  1.00 25.76           C
ATOM    305  O   THR A 174      39.036  22.261  22.332  1.00 26.59           O
ATOM    306  CB  THR A 174      38.359  25.164  23.214  1.00 25.78           C
ATOM    307  OG1 THR A 174      37.400  26.195  23.006  1.00 31.10           O
ATOM    308  HG1 THR A 174      36.553  25.796  22.685  1.00  0.00           H
ATOM    309  CG2 THR A 174      39.635  25.762  23.813  1.00 19.59           C
ATOM    310  N   PHE A 175      40.663  23.523  21.429  1.00 26.01           N
ATOM    311  H   PHE A 175      40.948  24.483  21.148  1.00  0.00           H
ATOM    312  CA  PHE A 175      41.638  22.459  21.343  1.00 26.71           C
ATOM    313  C   PHE A 175      43.077  22.815  21.709  1.00 26.97           C
ATOM    314  O   PHE A 175      43.436  23.997  21.829  1.00 25.42           O
ATOM    315  CB  PHE A 175      41.646  21.943  19.931  1.00 20.59           C
ATOM    316  CG  PHE A 175      42.261  22.948  18.968  1.00 24.11           C
ATOM    317  CD1 PHE A 175      41.531  24.062  18.538  1.00 30.41           C
ATOM    318  CD2 PHE A 175      43.551  22.752  18.508  1.00 21.53           C
ATOM    319  CE1 PHE A 175      42.105  24.958  17.648  1.00 28.67           C
ATOM    320  CE2 PHE A 175      44.111  23.651  17.628  1.00 21.38           C
ATOM    321  CZ  PHE A 175      43.398  24.754  17.194  1.00 24.74           C
ATOM    322  N   LEU A 176      43.894  21.759  21.790  1.00 23.00           N
ATOM    323  H   LEU A 176      43.490  20.801  21.759  1.00  0.00           H
ATOM    324  CA  LEU A 176      45.314  21.915  21.919  1.00 19.96           C
ATOM    325  C   LEU A 176      45.949  20.675  21.323  1.00 22.24           C
ATOM    326  O   LEU A 176      45.261  19.672  21.068  1.00 22.83           O
ATOM    327  CB  LEU A 176      45.600  22.145  23.377  1.00 15.89           C
ATOM    328  CG  LEU A 176      45.209  21.203  24.483  1.00 19.78           C
ATOM    329  CD1 LEU A 176      46.274  20.136  24.592  1.00 20.56           C
ATOM    330  CD2 LEU A 176      45.238  21.902  25.834  1.00 15.01           C
ATOM    331  N   VAL A 177      47.195  20.788  20.901  1.00 23.04           N
ATOM    332  H   VAL A 177      47.630  21.732  20.877  1.00  0.00           H
ATOM    333  CA  VAL A 177      47.987  19.642  20.467  1.00 25.35           C
ATOM    334  C   VAL A 177      49.077  19.407  21.550  1.00 27.66           C
ATOM    335  O   VAL A 177      49.590  20.341  22.188  1.00 29.46           O
ATOM    336  CB  VAL A 177      48.639  19.906  19.098  1.00 24.71           C
ATOM    337  CG1 VAL A 177      49.488  18.716  18.641  1.00 21.09           C
ATOM    338  CG2 VAL A 177      47.526  20.155  18.089  1.00 22.23           C
ATOM    339  N   ARG A 178      49.447  18.176  21.895  1.00 28.02           N
ATOM    340  H   ARG A 178      48.997  17.370  21.416  1.00  0.00           H
ATOM    341  CA  ARG A 178      50.458  17.906  22.918  1.00 24.88           C
ATOM    342  C   ARG A 178      51.128  16.596  22.539  1.00 23.78           C
ATOM    343  O   ARG A 178      50.762  15.941  21.553  1.00 24.76           O
ATOM    344  CB  ARG A 178      49.782  17.781  24.290  1.00 20.20           C
ATOM    345  CG  ARG A 178      48.661  16.757  24.291  1.00 15.41           C
ATOM    346  CD  ARG A 178      48.066  16.703  25.634  1.00 16.78           C
ATOM    347  NE  ARG A 178      46.951  15.778  25.625  1.00 19.93           N
ATOM    348  HE  ARG A 178      46.009  16.110  25.335  1.00  0.00           H
ATOM    349  CZ  ARG A 178      47.122  14.496  25.987  1.00 20.23           C
ATOM    350  NH1 ARG A 178      48.309  13.997  26.346  1.00 26.64           N
ATOM    351 1HH1 ARG A 178      49.150  14.609  26.353  1.00  0.00           H
ATOM    352 2HH1 ARG A 178      48.392  12.997  26.619  1.00  0.00           H
ATOM    353  NH2 ARG A 178      46.051  13.721  25.994  1.00 22.48           N
ATOM    354 1HH2 ARG A 178      45.125  14.111  25.726  1.00  0.00           H
ATOM    355 2HH2 ARG A 178      46.134  12.721  26.267  1.00  0.00           H
ATOM    356  N   GLU A 179      52.130  16.210  23.279  1.00 24.01           N
ATOM    357  H   GLU A 179      52.517  16.848  24.003  1.00  0.00           H
ATOM    358  CA  GLU A 179      52.697  14.912  23.096  1.00 23.93           C
ATOM    359  C   GLU A 179      51.780  13.917  23.815  1.00 25.42           C
ATOM    360  O   GLU A 179      51.038  14.193  24.779  1.00 23.27           O
ATOM    361  CB  GLU A 179      54.027  14.873  23.704  1.00 20.67           C
ATOM    362  CG  GLU A 179      55.066  15.448  22.824  1.00 25.80           C
ATOM    363  CD  GLU A 179      56.419  15.353  23.492  1.00 36.58           C
ATOM    364  OE1 GLU A 179      56.718  14.425  24.256  1.00 42.95           O
ATOM    365  OE2 GLU A 179      57.230  16.256  23.305  1.00 43.10           O
ATOM    366  N   SER A 180      51.735  12.714  23.255  1.00 28.07           N
ATOM    367  H   SER A 180      52.249  12.539  22.368  1.00  0.00           H
ATOM    368  CA  SER A 180      50.979  11.647  23.866  1.00 28.26           C
ATOM    369  C   SER A 180      51.861  11.163  25.017  1.00 29.13           C
ATOM    370  O   SER A 180      53.031  10.868  24.808  1.00 31.47           O
ATOM    371  CB  SER A 180      50.743  10.494  22.878  1.00 23.26           C
ATOM    372  OG  SER A 180      50.093   9.444  23.593  1.00 24.35           O
ATOM    373  HG  SER A 180      49.927   8.684  22.981  1.00  0.00           H
ATOM    374  N   GLU A 181      51.355  11.097  26.259  1.00 33.07           N
ATOM    375  H   GLU A 181      50.388  11.443  26.420  1.00  0.00           H
ATOM    376  CA  GLU A 181      52.109  10.556  27.406  1.00 35.63           C
ATOM    377  C   GLU A 181      52.392   9.045  27.249  1.00 35.20           C
ATOM    378  O   GLU A 181      53.452   8.492  27.455  1.00 43.68           O
ATOM    379  CB  GLU A 181      51.371  10.592  28.722  1.00 31.67           C
ATOM    380  CG  GLU A 181      50.684  11.832  29.205  1.00 32.97           C
ATOM    381  CD  GLU A 181      50.235  11.646  30.645  1.00 28.17           C
ATOM    382  OE1 GLU A 181      51.012  11.203  31.476  1.00 25.15           O
ATOM    383  OE2 GLU A 181      49.093  11.953  30.950  1.00 29.59           O
ATOM    384  N   THR A 182      51.351   8.391  26.811  1.00 36.87           N
ATOM    385  H   THR A 182      50.527   8.972  26.554  1.00  0.00           H
ATOM    386  CA  THR A 182      51.196   6.990  26.639  1.00 32.60           C
ATOM    387  C   THR A 182      51.819   6.470  25.363  1.00 35.22           C
ATOM    388  O   THR A 182      52.094   5.304  25.381  1.00 43.25           O
ATOM    389  CB  THR A 182      49.684   6.827  26.814  1.00 28.19           C
ATOM    390  OG1 THR A 182      49.395   6.687  28.208  1.00 33.27           O
ATOM    391  HG1 THR A 182      48.419   6.581  28.332  1.00  0.00           H
ATOM    392  CG2 THR A 182      49.162   5.697  26.095  1.00 32.68           C
ATOM    393  N   THR A 183      52.129   7.152  24.263  1.00 32.10           N
ATOM    394  H   THR A 183      52.007   8.185  24.261  1.00  0.00           H
ATOM    395  CA  THR A 183      52.632   6.503  23.067  1.00 29.04           C
ATOM    396  C   THR A 183      53.753   7.455  22.687  1.00 31.13           C
ATOM    397  O   THR A 183      53.501   8.568  22.201  1.00 32.01           O
ATOM    398  CB  THR A 183      51.574   6.482  21.931  1.00 28.81           C
ATOM    399  OG1 THR A 183      50.393   5.765  22.315  1.00 30.13           O
ATOM    400  HG1 THR A 183      49.989   6.198  23.108  1.00  0.00           H
ATOM    401  CG2 THR A 183      52.133   5.835  20.700  1.00 32.06           C
ATOM    402  N   LYS A 184      54.987   7.104  22.969  1.00 35.83           N
ATOM    403  H   LYS A 184      55.178   6.193  23.433  1.00  0.00           H
ATOM    404  CA  LYS A 184      56.087   7.996  22.630  1.00 39.28           C
ATOM    405  C   LYS A 184      56.147   8.071  21.132  1.00 37.94           C
ATOM    406  O   LYS A 184      55.862   7.118  20.398  1.00 39.37           O
ATOM    407  CB  LYS A 184      57.456   7.505  23.112  1.00 41.68           C
ATOM    408  N   GLY A 185      56.405   9.288  20.715  1.00 37.58           N
ATOM    409  H   GLY A 185      56.585  10.054  21.395  1.00  0.00           H
ATOM    410  CA  GLY A 185      56.434   9.545  19.289  1.00 36.42           C
ATOM    411  C   GLY A 185      55.063   9.870  18.695  1.00 31.71           C
ATOM    412  O   GLY A 185      55.056  10.181  17.512  1.00 33.11           O
ATOM    413  N   ALA A 186      53.921   9.782  19.374  1.00 27.79           N
ATOM    414  H   ALA A 186      53.920   9.402  20.342  1.00  0.00           H
ATOM    415  CA  ALA A 186      52.684  10.213  18.768  1.00 25.81           C
ATOM    416  C   ALA A 186      52.263  11.510  19.479  1.00 24.09           C
ATOM    417  O   ALA A 186      52.739  11.840  20.572  1.00 20.88           O
ATOM    418  CB  ALA A 186      51.598   9.170  18.955  1.00 26.02           C
ATOM    419  N   TYR A 187      51.389  12.297  18.871  1.00 22.46           N
ATOM    420  H   TYR A 187      51.060  12.015  17.926  1.00  0.00           H
ATOM    421  CA  TYR A 187      50.861  13.517  19.427  1.00 19.86           C
ATOM    422  C   TYR A 187      49.439  13.306  19.855  1.00 20.68           C
ATOM    423  O   TYR A 187      48.922  12.213  19.665  1.00 17.00           O
ATOM    424  CB  TYR A 187      50.848  14.633  18.411  1.00 22.85           C
ATOM    425  CG  TYR A 187      52.259  15.018  18.195  1.00 25.41           C
ATOM    426  CD1 TYR A 187      52.895  15.775  19.173  1.00 24.38           C
ATOM    427  CD2 TYR A 187      52.913  14.554  17.065  1.00 31.24           C
ATOM    428  CE1 TYR A 187      54.231  16.074  19.019  1.00 27.68           C
ATOM    429  CE2 TYR A 187      54.257  14.852  16.900  1.00 32.04           C
ATOM    430  CZ  TYR A 187      54.902  15.605  17.878  1.00 34.91           C
ATOM    431  OH  TYR A 187      56.239  15.907  17.709  1.00 42.96           O
ATOM    432  HH  TYR A 187      56.555  16.443  18.479  1.00  0.00           H
ATOM    433  N   CYS A 188      48.768  14.342  20.353  1.00 19.68           N
ATOM    434  H   CYS A 188      49.245  15.255  20.496  1.00  0.00           H
ATOM    435  CA  CYS A 188      47.383  14.189  20.691  1.00 19.16           C
ATOM    436  C   CYS A 188      46.637  15.487  20.467  1.00 17.10           C
ATOM    437  O   CYS A 188      47.177  16.549  20.755  1.00 20.94           O
ATOM    438  CB  CYS A 188      47.377  13.731  22.121  1.00 16.83           C
ATOM    439  SG  CYS A 188      45.683  13.613  22.675  1.00 27.01           S
ATOM    440  N   LEU A 189      45.445  15.426  19.870  1.00 19.44           N
ATOM    441  H   LEU A 189      45.102  14.498  19.549  1.00  0.00           H
ATOM    442  CA  LEU A 189      44.609  16.575  19.647  1.00 17.21           C
ATOM    443  C   LEU A 189      43.515  16.432  20.657  1.00 21.02           C
ATOM    444  O   LEU A 189      42.823  15.441  20.607  1.00 18.77           O
ATOM    445  CB  LEU A 189      43.996  16.548  18.294  1.00 20.68           C
ATOM    446  CG  LEU A 189      43.003  17.630  17.973  1.00 19.91           C
ATOM    447  CD1 LEU A 189      43.608  19.013  18.129  1.00 21.93           C
ATOM    448  CD2 LEU A 189      42.538  17.427  16.540  1.00 14.55           C
ATOM    449  N   SER A 190      43.443  17.339  21.654  1.00 23.15           N
ATOM    450  H   SER A 190      44.138  18.112  21.669  1.00  0.00           H
ATOM    451  CA  SER A 190      42.440  17.290  22.712  1.00 22.43           C
ATOM    452  C   SER A 190      41.431  18.381  22.379  1.00 25.76           C
ATOM    453  O   SER A 190      41.835  19.511  22.099  1.00 27.98           O
ATOM    454  CB  SER A 190      43.206  17.495  24.005  1.00 18.14           C
ATOM    455  OG  SER A 190      44.162  16.436  24.193  1.00 21.82           O
ATOM    456  HG  SER A 190      43.688  15.568  24.232  1.00  0.00           H
ATOM    457  N   VAL A 191      40.134  18.054  22.355  1.00 29.16           N
ATOM    458  H   VAL A 191      39.870  17.108  22.697  1.00  0.00           H
ATOM    459  CA  VAL A 191      39.057  18.930  21.882  1.00 26.30           C
ATOM    460  C   VAL A 191      37.964  18.956  22.924  1.00 29.07           C
ATOM    461  O   VAL A 191      37.595  17.879  23.419  1.00 28.11           O
ATOM    462  CB  VAL A 191      38.408  18.418  20.600  1.00 23.48           C
ATOM    463  CG1 VAL A 191      37.480  19.497  20.012  1.00 26.05           C
ATOM    464  CG2 VAL A 191      39.460  18.079  19.585  1.00 21.10           C
ATOM    465  N   SER A 192      37.491  20.163  23.291  1.00 29.41           N
ATOM    466  H   SER A 192      37.918  21.023  22.892  1.00  0.00           H
ATOM    467  CA  SER A 192      36.393  20.281  24.237  1.00 32.55           C
ATOM    468  C   SER A 192      35.090  20.074  23.459  1.00 34.48           C
ATOM    469  O   SER A 192      34.956  20.401  22.258  1.00 32.22           O
ATOM    470  CB  SER A 192      36.367  21.658  24.913  1.00 30.21           C
ATOM    471  OG  SER A 192      36.250  22.714  23.969  1.00 32.87           O
ATOM    472  HG  SER A 192      37.022  22.688  23.349  1.00  0.00           H
ATOM    473  N   ASP A 193      34.136  19.534  24.183  1.00 36.81           N
ATOM    474  H   ASP A 193      34.307  19.295  25.181  1.00  0.00           H
ATOM    475  CA  ASP A 193      32.863  19.278  23.591  1.00 45.14           C
ATOM    476  C   ASP A 193      31.884  19.257  24.727  1.00 47.93           C
ATOM    477  O   ASP A 193      32.263  19.362  25.903  1.00 48.33           O
ATOM    478  CB  ASP A 193      32.952  17.940  22.915  1.00 49.10           C
ATOM    479  CG  ASP A 193      31.735  17.456  22.138  1.00 53.11           C
ATOM    480  OD1 ASP A 193      31.013  18.263  21.506  1.00 53.24           O
ATOM    481  OD2 ASP A 193      31.528  16.217  22.168  1.00 60.56           O
ATOM    482  N   PHE A 194      30.612  19.203  24.394  1.00 55.96           N
ATOM    483  H   PHE A 194      30.330  19.293  23.397  1.00  0.00           H
ATOM    484  CA  PHE A 194      29.614  19.020  25.409  1.00 61.92           C
ATOM    485  C   PHE A 194      28.322  18.647  24.732  1.00 64.95           C
ATOM    486  O   PHE A 194      28.005  19.015  23.569  1.00 62.98           O
ATOM    487  CB  PHE A 194      29.400  20.297  26.289  1.00 63.14           C
ATOM    488  CG  PHE A 194      28.428  21.359  25.851  1.00 66.23           C
ATOM    489  CD1 PHE A 194      27.060  21.220  26.130  1.00 70.28           C
ATOM    490  CD2 PHE A 194      28.924  22.468  25.169  1.00 68.08           C
ATOM    491  CE1 PHE A 194      26.189  22.218  25.709  1.00 75.36           C
ATOM    492  CE2 PHE A 194      28.052  23.466  24.750  1.00 70.88           C
ATOM    493  CZ  PHE A 194      26.686  23.336  25.018  1.00 74.40           C
ATOM    494  N   ASP A 195      27.653  17.918  25.625  1.00 69.46           N
ATOM    495  H   ASP A 195      28.128  17.686  26.521  1.00  0.00           H
ATOM    496  CA  ASP A 195      26.308  17.430  25.424  1.00 74.42           C
ATOM    497  C   ASP A 195      25.482  17.812  26.650  1.00 75.53           C
ATOM    498  O   ASP A 195      26.019  18.151  27.709  1.00 75.03           O
ATOM    499  CB  ASP A 195      26.296  15.911  25.264  1.00 75.95           C
ATOM    500  CG  ASP A 195      26.644  15.077  26.486  1.00 76.79           C
ATOM    501  OD1 ASP A 195      27.546  15.420  27.230  1.00 80.07           O
ATOM    502  OD2 ASP A 195      26.001  14.069  26.726  1.00 76.47           O
ATOM    503  N   ASN A 196      24.156  17.810  26.478  1.00 77.15           N
ATOM    504  H   ASN A 196      23.768  17.602  25.536  1.00  0.00           H
ATOM    505  CA  ASN A 196      23.243  18.090  27.572  1.00 77.56           C
ATOM    506  C   ASN A 196      23.136  16.911  28.542  1.00 77.24           C
ATOM    507  O   ASN A 196      22.519  17.047  29.602  1.00 79.68           O
ATOM    508  CB  ASN A 196      21.857  18.401  27.032  1.00 76.71           C
ATOM    509  N   ALA A 197      23.699  15.737  28.220  1.00 76.41           N
ATOM    510  H   ALA A 197      24.185  15.629  27.307  1.00  0.00           H
ATOM    511  CA  ALA A 197      23.633  14.621  29.138  1.00 75.78           C
ATOM    512  C   ALA A 197      24.851  14.642  30.043  1.00 73.60           C
ATOM    513  O   ALA A 197      24.672  14.838  31.243  1.00 73.95           O
ATOM    514  CB  ALA A 197      23.590  13.296  28.374  1.00 78.27           C
ATOM    515  N   LYS A 198      26.080  14.450  29.558  1.00 71.60           N
ATOM    516  H   LYS A 198      26.185  14.255  28.542  1.00  0.00           H
ATOM    517  CA  LYS A 198      27.280  14.500  30.378  1.00 67.99           C
ATOM    518  C   LYS A 198      27.808  15.938  30.556  1.00 65.29           C
ATOM    519  O   LYS A 198      28.704  16.125  31.383  1.00 68.15           O
ATOM    520  CB  LYS A 198      28.397  13.645  29.753  1.00 65.33           C
ATOM    521  N   GLY A 199      27.348  17.019  29.902  1.00 59.24           N
ATOM    522  H   GLY A 199      26.575  16.904  29.216  1.00  0.00           H
ATOM    523  CA  GLY A 199      27.905  18.351  30.130  1.00 52.59           C
ATOM    524  C   GLY A 199      29.195  18.527  29.335  1.00 48.34           C
ATOM    525  O   GLY A 199      29.332  17.981  28.239  1.00 48.07           O
ATOM    526  N   LEU A 200      30.190  19.243  29.836  1.00 42.41           N
ATOM    527  H   LEU A 200      30.082  19.670  30.778  1.00  0.00           H
ATOM    528  CA  LEU A 200      31.425  19.447  29.107  1.00 40.80           C
ATOM    529  C   LEU A 200      32.350  18.235  29.283  1.00 37.89           C
ATOM    530  O   LEU A 200      32.498  17.738  30.397  1.00 36.71           O
ATOM    531  CB  LEU A 200      32.143  20.729  29.616  1.00 46.73           C
ATOM    532  CG  LEU A 200      31.676  22.181  29.379  1.00 45.04           C
ATOM    533  CD1 LEU A 200      32.497  23.126  30.276  1.00 39.52           C
ATOM    534  CD2 LEU A 200      31.792  22.524  27.892  1.00 39.09           C
ATOM    535  N   ASN A 201      33.030  17.773  28.235  1.00 35.69           N
ATOM    536  H   ASN A 201      32.910  18.273  27.331  1.00  0.00           H
ATOM    537  CA  ASN A 201      33.928  16.625  28.250  1.00 31.85           C
ATOM    538  C   ASN A 201      34.932  16.846  27.146  1.00 27.94           C
ATOM    539  O   ASN A 201      34.670  17.596  26.207  1.00 28.29           O
ATOM    540  CB  ASN A 201      33.189  15.315  27.969  1.00 35.36           C
ATOM    541  CG  ASN A 201      32.254  15.329  26.759  1.00 33.48           C
ATOM    542  OD1 ASN A 201      32.598  14.912  25.652  1.00 34.83           O
ATOM    543  ND2 ASN A 201      31.022  15.771  26.902  1.00 34.48           N
ATOM    544 1HD2 ASN A 201      30.369  15.762  26.093  1.00  0.00           H
ATOM    545 2HD2 ASN A 201      30.702  16.129  27.824  1.00  0.00           H
ATOM    546  N   VAL A 202      36.087  16.214  27.266  1.00 26.34           N
ATOM    547  H   VAL A 202      36.212  15.576  28.077  1.00  0.00           H
ATOM    548  CA  VAL A 202      37.197  16.357  26.330  1.00 25.52           C
ATOM    549  C   VAL A 202      37.353  15.067  25.519  1.00 26.25           C
ATOM    550  O   VAL A 202      37.275  13.990  26.092  1.00 25.52           O
ATOM    551  CB  VAL A 202      38.501  16.650  27.149  1.00 20.99           C
ATOM    552  CG1 VAL A 202      39.668  16.888  26.247  1.00 22.20           C
ATOM    553  CG2 VAL A 202      38.353  17.896  27.955  1.00 19.61           C
ATOM    554  N   LYS A 203      37.553  15.082  24.225  1.00 24.38           N
ATOM    555  H   LYS A 203      37.545  16.002  23.739  1.00  0.00           H
ATOM    556  CA  LYS A 203      37.786  13.889  23.427  1.00 25.13           C
ATOM    557  C   LYS A 203      39.252  13.925  23.081  1.00 22.80           C
ATOM    558  O   LYS A 203      39.734  15.003  22.751  1.00 23.62           O
ATOM    559  CB  LYS A 203      37.052  13.902  22.095  1.00 29.98           C
ATOM    560  CG  LYS A 203      35.558  14.022  22.095  1.00 33.46           C
ATOM    561  CD  LYS A 203      34.922  12.890  22.846  1.00 36.30           C
ATOM    562  CE  LYS A 203      33.398  12.906  22.689  1.00 46.15           C
ATOM    563  NZ  LYS A 203      32.738  14.083  23.246  1.00 47.97           N
ATOM    564  HZ1 LYS A 203      32.936  14.140  24.265  1.00  0.00           H
ATOM    565  HZ2 LYS A 203      33.098  14.937  22.774  1.00  0.00           H
ATOM    566  HZ3 LYS A 203      31.712  14.008  23.094  1.00  0.00           H
ATOM    567  N   HIS A 204      40.016  12.852  23.126  1.00 22.60           N
ATOM    568  H   HIS A 204      39.596  11.957  23.449  1.00  0.00           H
ATOM    569  CA  HIS A 204      41.409  12.862  22.748  1.00 17.89           C
ATOM    570  C   HIS A 204      41.628  12.015  21.496  1.00 21.03           C
ATOM    571  O   HIS A 204      41.250  10.853  21.443  1.00 23.98           O
ATOM    572  CB  HIS A 204      42.237  12.322  23.872  1.00 18.27           C
ATOM    573  CG  HIS A 204      42.145  13.145  25.128  1.00 17.63           C
ATOM    574  ND1 HIS A 204      42.916  14.161  25.517  1.00 14.76           N
ATOM    575  CD2 HIS A 204      41.206  12.908  26.097  1.00 17.34           C
ATOM    576  CE1 HIS A 204      42.479  14.524  26.696  1.00 14.74           C
ATOM    577  NE2 HIS A 204      41.460  13.781  27.018  1.00 16.52           N
ATOM    578  N   TYR A 205      42.244  12.527  20.443  1.00 19.25           N
ATOM    579  H   TYR A 205      42.594  13.503  20.524  1.00  0.00           H
ATOM    580  CA  TYR A 205      42.469  11.853  19.206  1.00 19.64           C
ATOM    581  C   TYR A 205      43.971  11.697  19.075  1.00 23.83           C
ATOM    582  O   TYR A 205      44.687  12.699  19.180  1.00 28.46           O
ATOM    583  CB  TYR A 205      41.935  12.692  18.046  1.00 18.01           C
ATOM    584  CG  TYR A 205      40.447  12.863  18.117  1.00 20.77           C
ATOM    585  CD1 TYR A 205      39.932  13.872  18.936  1.00 26.86           C
ATOM    586  CD2 TYR A 205      39.595  12.030  17.390  1.00 21.18           C
ATOM    587  CE1 TYR A 205      38.554  14.060  19.045  1.00 27.73           C
ATOM    588  CE2 TYR A 205      38.204  12.225  17.490  1.00 23.54           C
ATOM    589  CZ  TYR A 205      37.693  13.237  18.321  1.00 25.89           C
ATOM    590  OH  TYR A 205      36.345  13.470  18.445  1.00 24.39           O
ATOM    591  HH  TYR A 205      35.901  12.656  18.791  1.00  0.00           H
ATOM    592  N   LYS A 206      44.524  10.498  18.936  1.00 25.34           N
ATOM    593  H   LYS A 206      43.922   9.650  18.959  1.00  0.00           H
ATOM    594  CA  LYS A 206      45.951  10.353  18.753  1.00 22.42           C
ATOM    595  C   LYS A 206      46.400  10.840  17.382  1.00 20.33           C
ATOM    596  O   LYS A 206      45.622  10.731  16.445  1.00 21.79           O
ATOM    597  CB  LYS A 206      46.240   8.880  19.012  1.00 22.76           C
ATOM    598  CG  LYS A 206      47.679   8.501  19.056  1.00 25.49           C
ATOM    599  CD  LYS A 206      47.858   7.096  19.539  1.00 29.79           C
ATOM    600  CE  LYS A 206      47.658   6.887  21.030  1.00 32.70           C
ATOM    601  NZ  LYS A 206      47.815   5.482  21.392  1.00 35.95           N
ATOM    602  HZ1 LYS A 206      47.112   4.913  20.879  1.00  0.00           H
ATOM    603  HZ2 LYS A 206      48.772   5.165  21.137  1.00  0.00           H
ATOM    604  HZ3 LYS A 206      47.673   5.371  22.416  1.00  0.00           H
ATOM    605  N   ILE A 207      47.594  11.426  17.226  1.00 21.95           N
ATOM    606  H   ILE A 207      48.173  11.592  18.074  1.00  0.00           H
ATOM    607  CA  ILE A 207      48.129  11.845  15.935  1.00 20.97           C
ATOM    608  C   ILE A 207      49.413  11.040  15.766  1.00 21.10           C
ATOM    609  O   ILE A 207      50.358  11.087  16.541  1.00 19.39           O
ATOM    610  CB  ILE A 207      48.450  13.403  15.861  1.00 21.81           C
ATOM    611  CG1 ILE A 207      47.220  14.307  16.074  1.00 14.06           C
ATOM    612  CG2 ILE A 207      48.960  13.680  14.446  1.00 17.18           C
ATOM    613  CD1 ILE A 207      47.458  15.800  16.422  1.00 16.25           C
ATOM    614  N   ARG A 208      49.417  10.221  14.726  1.00 24.10           N
ATOM    615  H   ARG A 208      48.585  10.182  14.103  1.00  0.00           H
ATOM    616  CA  ARG A 208      50.550   9.386  14.444  1.00 23.05           C
ATOM    617  C   ARG A 208      51.440  10.052  13.428  1.00 23.21           C
ATOM    618  O   ARG A 208      50.989  10.741  12.520  1.00 22.91           O
ATOM    619  CB  ARG A 208      50.048   8.087  13.922  1.00 23.23           C
ATOM    620  CG  ARG A 208      49.204   7.283  14.849  1.00 25.87           C
ATOM    621  CD  ARG A 208      50.066   6.382  15.656  1.00 24.20           C
ATOM    622  NE  ARG A 208      49.164   5.560  16.462  1.00 31.39           N
ATOM    623  HE  ARG A 208      48.143   5.714  16.338  1.00  0.00           H
ATOM    624  CZ  ARG A 208      49.539   4.624  17.347  1.00 30.66           C
ATOM    625  NH1 ARG A 208      50.843   4.404  17.565  1.00 35.64           N
ATOM    626 1HH1 ARG A 208      51.557   4.957  17.050  1.00  0.00           H
ATOM    627 2HH1 ARG A 208      51.141   3.680  18.250  1.00  0.00           H
ATOM    628  NH2 ARG A 208      48.598   3.947  18.034  1.00 25.79           N
ATOM    629 1HH2 ARG A 208      47.591   4.152  17.876  1.00  0.00           H
ATOM    630 2HH2 ARG A 208      48.879   3.220  18.722  1.00  0.00           H
ATOM    631  N   LYS A 209      52.718   9.853  13.595  1.00 27.14           N
ATOM    632  H   LYS A 209      53.023   9.283  14.410  1.00  0.00           H
ATOM    633  CA  LYS A 209      53.721  10.371  12.726  1.00 33.50           C
ATOM    634  C   LYS A 209      54.160   9.318  11.708  1.00 34.94           C
ATOM    635  O   LYS A 209      54.645   8.237  12.073  1.00 41.04           O
ATOM    636  CB  LYS A 209      54.802  10.836  13.699  1.00 38.67           C
ATOM    637  CG  LYS A 209      56.069  11.403  13.147  1.00 48.04           C
ATOM    638  CD  LYS A 209      55.759  12.587  12.268  1.00 54.57           C
ATOM    639  CE  LYS A 209      57.034  13.253  11.757  1.00 61.59           C
ATOM    640  NZ  LYS A 209      57.668  12.477  10.711  1.00 63.80           N
ATOM    641  HZ1 LYS A 209      57.917  11.537  11.081  1.00  0.00           H
ATOM    642  HZ2 LYS A 209      57.011  12.374   9.911  1.00  0.00           H
ATOM    643  HZ3 LYS A 209      58.530  12.965  10.393  1.00  0.00           H
ATOM    644  N   LEU A 210      53.981   9.537  10.420  1.00 35.07           N
ATOM    645  H   LEU A 210      53.472  10.394  10.122  1.00  0.00           H
ATOM    646  CA  LEU A 210      54.470   8.623   9.403  1.00 39.73           C
ATOM    647  C   LEU A 210      55.993   8.756   9.326  1.00 46.15           C
ATOM    648  O   LEU A 210      56.585   9.846   9.523  1.00 49.70           O
ATOM    649  CB  LEU A 210      53.893   8.951   8.040  1.00 34.25           C
ATOM    650  CG  LEU A 210      52.408   8.838   7.908  1.00 38.73           C
ATOM    651  CD1 LEU A 210      51.899   9.730   6.803  1.00 36.08           C
ATOM    652  CD2 LEU A 210      52.075   7.391   7.671  1.00 33.64           C
ATOM    653  N   ASP A 211      56.641   7.670   8.919  1.00 53.89           N
ATOM    654  H   ASP A 211      56.087   6.817   8.703  1.00  0.00           H
ATOM    655  CA  ASP A 211      58.100   7.614   8.759  1.00 57.39           C
ATOM    656  C   ASP A 211      58.574   8.556   7.650  1.00 58.32           C
ATOM    657  O   ASP A 211      59.665   9.114   7.701  1.00 59.71           O
ATOM    658  CB  ASP A 211      58.516   6.175   8.447  1.00 58.12           C
ATOM    659  N   SER A 212      57.727   8.814   6.655  1.00 60.97           N
ATOM    660  H   SER A 212      56.812   8.320   6.639  1.00  0.00           H
ATOM    661  CA  SER A 212      58.027   9.754   5.593  1.00 65.61           C
ATOM    662  C   SER A 212      57.840  11.235   5.980  1.00 64.15           C
ATOM    663  O   SER A 212      57.988  12.115   5.127  1.00 65.92           O
ATOM    664  CB  SER A 212      57.147   9.355   4.358  1.00 72.05           C
ATOM    665  OG  SER A 212      55.738   9.145   4.557  1.00 77.84           O
ATOM    666  HG  SER A 212      55.317   8.901   3.695  1.00  0.00           H
ATOM    667  N   GLY A 213      57.440  11.579   7.221  1.00 61.51           N
ATOM    668  H   GLY A 213      57.234  10.833   7.916  1.00  0.00           H
ATOM    669  CA  GLY A 213      57.291  12.975   7.607  1.00 55.28           C
ATOM    670  C   GLY A 213      55.900  13.399   8.056  1.00 49.73           C
ATOM    671  O   GLY A 213      55.795  14.043   9.098  1.00 49.96           O
ATOM    672  N   GLY A 214      54.893  12.938   7.335  1.00 41.97           N
ATOM    673  H   GLY A 214      55.101  12.295   6.544  1.00  0.00           H
ATOM    674  CA  GLY A 214      53.519  13.287   7.597  1.00 36.16           C
ATOM    675  C   GLY A 214      52.904  12.892   8.927  1.00 31.55           C
ATOM    676  O   GLY A 214      53.527  12.233   9.758  1.00 31.13           O
ATOM    677  N   PHE A 215      51.618  13.259   9.052  1.00 29.10           N
ATOM    678  H   PHE A 215      51.165  13.687   8.220  1.00  0.00           H
ATOM    679  CA  PHE A 215      50.797  13.110  10.256  1.00 26.79           C
ATOM    680  C   PHE A 215      49.379  12.708   9.898  1.00 23.99           C
ATOM    681  O   PHE A 215      48.891  13.093   8.828  1.00 25.70           O
ATOM    682  CB  PHE A 215      50.717  14.447  11.056  1.00 24.14           C
ATOM    683  CG  PHE A 215      52.067  14.910  11.606  1.00 23.06           C
ATOM    684  CD1 PHE A 215      52.878  15.731  10.819  1.00 22.60           C
ATOM    685  CD2 PHE A 215      52.483  14.516  12.885  1.00 23.74           C
ATOM    686  CE1 PHE A 215      54.099  16.162  11.301  1.00 17.81           C
ATOM    687  CE2 PHE A 215      53.713  14.955  13.363  1.00 24.42           C
ATOM    688  CZ  PHE A 215      54.514  15.777  12.567  1.00 20.26           C
ATOM    689  N   TYR A 216      48.657  11.962  10.736  1.00 24.02           N
ATOM    690  H   TYR A 216      49.066  11.637  11.635  1.00  0.00           H
ATOM    691  CA  TYR A 216      47.287  11.607  10.378  1.00 19.56           C
ATOM    692  C   TYR A 216      46.503  11.283  11.624  1.00 14.56           C
ATOM    693  O   TYR A 216      47.109  10.935  12.623  1.00 16.22           O
ATOM    694  CB  TYR A 216      47.277  10.367   9.405  1.00 19.63           C
ATOM    695  CG  TYR A 216      47.756   9.038  10.008  1.00 17.55           C
ATOM    696  CD1 TYR A 216      46.870   8.255  10.739  1.00 15.68           C
ATOM    697  CD2 TYR A 216      49.063   8.604   9.864  1.00 16.76           C
ATOM    698  CE1 TYR A 216      47.264   7.067  11.337  1.00 22.39           C
ATOM    699  CE2 TYR A 216      49.477   7.397  10.451  1.00 21.37           C
ATOM    700  CZ  TYR A 216      48.575   6.635  11.190  1.00 22.94           C
ATOM    701  OH  TYR A 216      48.974   5.460  11.806  1.00 23.92           O
ATOM    702  HH  TYR A 216      48.203   5.060  12.281  1.00  0.00           H
ATOM    703  N   ILE A 217      45.193  11.398  11.538  1.00 15.98           N
ATOM    704  H   ILE A 217      44.794  11.847  10.689  1.00  0.00           H
ATOM    705  CA  ILE A 217      44.280  10.935  12.557  1.00 19.85           C
ATOM    706  C   ILE A 217      43.467   9.867  11.821  1.00 20.91           C
ATOM    707  O   ILE A 217      43.114   8.867  12.448  1.00 22.82           O
ATOM    708  CB  ILE A 217      43.310  12.026  13.102  1.00 18.78           C
ATOM    709  CG1 ILE A 217      44.181  13.099  13.802  1.00 19.91           C
ATOM    710  CG2 ILE A 217      42.328  11.450  14.109  1.00 16.51           C
ATOM    711  CD1 ILE A 217      43.407  14.207  14.488  1.00 23.75           C
ATOM    712  N   THR A 218      43.123   9.993  10.524  1.00 24.04           N
ATOM    713  H   THR A 218      43.371  10.872  10.026  1.00  0.00           H
ATOM    714  CA  THR A 218      42.415   8.944   9.788  1.00 22.88           C
ATOM    715  C   THR A 218      43.085   8.627   8.452  1.00 21.97           C
ATOM    716  O   THR A 218      43.977   9.344   8.002  1.00 24.53           O
ATOM    717  CB  THR A 218      40.929   9.283   9.483  1.00 20.80           C
ATOM    718  OG1 THR A 218      40.840  10.370   8.585  1.00 28.09           O
ATOM    719  HG1 THR A 218      41.275  11.164   8.986  1.00  0.00           H
ATOM    720  CG2 THR A 218      40.193   9.718  10.721  1.00 21.40           C
ATOM    721  N   SER A 219      42.647   7.560   7.790  1.00 20.59           N
ATOM    722  H   SER A 219      41.905   6.981   8.232  1.00  0.00           H
ATOM    723  CA  SER A 219      43.144   7.154   6.483  1.00 23.91           C
ATOM    724  C   SER A 219      42.568   8.047   5.400  1.00 23.85           C
ATOM    725  O   SER A 219      42.974   7.978   4.236  1.00 26.15           O
ATOM    726  CB  SER A 219      42.747   5.703   6.203  1.00 18.00           C
ATOM    727  OG  SER A 219      41.349   5.557   6.417  1.00 22.07           O
ATOM    728  HG  SER A 219      41.085   4.620   6.238  1.00  0.00           H
ATOM    729  N   ARG A 220      41.568   8.861   5.733  1.00 28.03           N
ATOM    730  H   ARG A 220      41.181   8.840   6.698  1.00  0.00           H
ATOM    731  CA  ARG A 220      41.018   9.776   4.752  1.00 29.16           C
ATOM    732  C   ARG A 220      42.063  10.756   4.252  1.00 29.39           C
ATOM    733  O   ARG A 220      42.240  10.738   3.056  1.00 27.21           O
ATOM    734  CB  ARG A 220      39.898  10.518   5.349  1.00 32.41           C
ATOM    735  CG  ARG A 220      39.170  10.866   4.124  1.00 36.29           C
ATOM    736  CD  ARG A 220      37.946  11.569   4.547  1.00 40.41           C
ATOM    737  NE  ARG A 220      37.235  11.806   3.325  1.00 50.19           N
ATOM    738  HE  ARG A 220      37.513  11.260   2.485  1.00  0.00           H
ATOM    739  CZ  ARG A 220      36.248  12.676   3.200  1.00 56.31           C
ATOM    740  NH1 ARG A 220      35.868  13.383   4.267  1.00 62.50           N
ATOM    741 1HH1 ARG A 220      36.347  13.245   5.180  1.00  0.00           H
ATOM    742 2HH1 ARG A 220      35.093  14.072   4.185  1.00  0.00           H
ATOM    743  NH2 ARG A 220      35.708  12.824   1.978  1.00 61.86           N
ATOM    744 1HH2 ARG A 220      36.069  12.265   1.179  1.00  0.00           H
ATOM    745 2HH2 ARG A 220      34.929  13.497   1.832  1.00  0.00           H
ATOM    746  N   THR A 221      42.827  11.493   5.070  1.00 31.25           N
ATOM    747  H   THR A 221      42.669  11.397   6.093  1.00  0.00           H
ATOM    748  CA  THR A 221      43.860  12.417   4.633  1.00 33.29           C
ATOM    749  C   THR A 221      45.020  12.365   5.585  1.00 26.67           C
ATOM    750  O   THR A 221      44.831  11.997   6.731  1.00 28.77           O
ATOM    751  CB  THR A 221      43.434  13.869   4.632  1.00 42.07           C
ATOM    752  OG1 THR A 221      42.867  14.240   5.882  1.00 53.09           O
ATOM    753  HG1 THR A 221      43.537  14.107   6.599  1.00  0.00           H
ATOM    754  CG2 THR A 221      42.399  14.020   3.527  1.00 44.98           C
ATOM    755  N   GLN A 222      46.190  12.724   5.094  1.00 25.32           N
ATOM    756  H   GLN A 222      46.203  13.037   4.102  1.00  0.00           H
ATOM    757  CA  GLN A 222      47.473  12.728   5.801  1.00 32.19           C
ATOM    758  C   GLN A 222      47.938  14.178   5.675  1.00 34.50           C
ATOM    759  O   GLN A 222      47.487  14.854   4.748  1.00 37.46           O
ATOM    760  CB  GLN A 222      48.520  11.841   5.111  1.00 35.36           C
ATOM    761  CG  GLN A 222      48.391  10.309   5.224  1.00 49.63           C
ATOM    762  CD  GLN A 222      47.010   9.713   4.906  1.00 54.79           C
ATOM    763  OE1 GLN A 222      46.311   8.997   5.692  1.00 43.69           O
ATOM    764  NE2 GLN A 222      46.668  10.093   3.658  1.00 46.99           N
ATOM    765 1HE2 GLN A 222      45.756   9.797   3.256  1.00  0.00           H
ATOM    766 2HE2 GLN A 222      47.317  10.682   3.098  1.00  0.00           H
ATOM    767  N   PHE A 223      48.831  14.728   6.495  1.00 35.40           N
ATOM    768  H   PHE A 223      49.273  14.129   7.222  1.00  0.00           H
ATOM    769  CA  PHE A 223      49.219  16.136   6.420  1.00 31.94           C
ATOM    770  C   PHE A 223      50.712  16.177   6.576  1.00 32.10           C
ATOM    771  O   PHE A 223      51.317  15.347   7.251  1.00 31.98           O
ATOM    772  CB  PHE A 223      48.635  16.967   7.563  1.00 27.90           C
ATOM    773  CG  PHE A 223      47.131  16.812   7.691  1.00 25.41           C
ATOM    774  CD1 PHE A 223      46.275  17.492   6.833  1.00 26.42           C
ATOM    775  CD2 PHE A 223      46.618  15.898   8.612  1.00 24.98           C
ATOM    776  CE1 PHE A 223      44.907  17.248   6.895  1.00 25.69           C
ATOM    777  CE2 PHE A 223      45.255  15.661   8.673  1.00 24.43           C
ATOM    778  CZ  PHE A 223      44.402  16.328   7.806  1.00 22.01           C
ATOM    779  N   ASN A 224      51.350  17.144   5.956  1.00 35.97           N
ATOM    780  H   ASN A 224      50.814  17.817   5.372  1.00  0.00           H
ATOM    781  CA  ASN A 224      52.785  17.288   6.072  1.00 38.95           C
ATOM    782  C   ASN A 224      53.202  17.960   7.354  1.00 38.79           C
ATOM    783  O   ASN A 224      54.391  17.917   7.648  1.00 40.17           O
ATOM    784  CB  ASN A 224      53.384  18.124   4.970  1.00 49.92           C
ATOM    785  CG  ASN A 224      53.236  17.548   3.575  1.00 61.98           C
ATOM    786  OD1 ASN A 224      53.340  18.306   2.612  1.00 70.65           O
ATOM    787  ND2 ASN A 224      52.934  16.264   3.344  1.00 67.80           N
ATOM    788 1HD2 ASN A 224      52.794  15.930   2.369  1.00  0.00           H
ATOM    789 2HD2 ASN A 224      52.840  15.601   4.139  1.00  0.00           H
ATOM    790  N   SER A 225      52.305  18.592   8.124  1.00 35.37           N
ATOM    791  H   SER A 225      51.307  18.598   7.831  1.00  0.00           H
ATOM    792  CA  SER A 225      52.678  19.267   9.352  1.00 30.47           C
ATOM    793  C   SER A 225      51.451  19.311  10.247  1.00 26.97           C
ATOM    794  O   SER A 225      50.302  19.219   9.784  1.00 24.83           O
ATOM    795  CB  SER A 225      53.104  20.682   9.041  1.00 33.00           C
ATOM    796  OG  SER A 225      52.061  21.400   8.343  1.00 39.92           O
ATOM    797  HG  SER A 225      51.248  21.431   8.908  1.00  0.00           H
ATOM    798  N   LEU A 226      51.708  19.504  11.536  1.00 26.47           N
ATOM    799  H   LEU A 226      52.699  19.522  11.850  1.00  0.00           H
ATOM    800  CA  LEU A 226      50.670  19.689  12.515  1.00 26.67           C
ATOM    801  C   LEU A 226      49.945  20.992  12.228  1.00 31.80           C
ATOM    802  O   LEU A 226      48.757  21.130  12.543  1.00 37.47           O
ATOM    803  CB  LEU A 226      51.290  19.725  13.868  1.00 26.13           C
ATOM    804  CG  LEU A 226      51.820  18.422  14.378  1.00 31.64           C
ATOM    805  CD1 LEU A 226      52.590  18.717  15.697  1.00 29.77           C
ATOM    806  CD2 LEU A 226      50.662  17.433  14.510  1.00 28.50           C
ATOM    807  N   GLN A 227      50.604  21.971  11.605  1.00 32.21           N
ATOM    808  H   GLN A 227      51.613  21.834  11.394  1.00  0.00           H
ATOM    809  CA  GLN A 227      49.975  23.221  11.208  1.00 33.16           C
ATOM    810  C   GLN A 227      48.898  22.892  10.182  1.00 31.76           C
ATOM    811  O   GLN A 227      47.747  23.337  10.283  1.00 33.34           O
ATOM    812  CB  GLN A 227      51.009  24.149  10.584  1.00 39.58           C
ATOM    813  CG  GLN A 227      52.176  24.628  11.483  1.00 50.74           C
ATOM    814  CD  GLN A 227      53.277  23.642  11.927  1.00 54.91           C
ATOM    815  OE1 GLN A 227      53.444  22.545  11.391  1.00 57.21           O
ATOM    816  NE2 GLN A 227      54.101  23.967  12.918  1.00 51.78           N
ATOM    817 1HE2 GLN A 227      54.848  23.306  13.211  1.00  0.00           H
ATOM    818 2HE2 GLN A 227      53.998  24.883  13.400  1.00  0.00           H
ATOM    819  N   GLN A 228      49.232  22.060   9.190  1.00 32.15           N
ATOM    820  H   GLN A 228      50.213  21.720   9.129  1.00  0.00           H
ATOM    821  CA  GLN A 228      48.262  21.608   8.182  1.00 30.43           C
ATOM    822  C   GLN A 228      47.069  20.817   8.714  1.00 29.65           C
ATOM    823  O   GLN A 228      45.911  20.921   8.272  1.00 29.69           O
ATOM    824  CB  GLN A 228      48.884  20.711   7.158  1.00 39.40           C
ATOM    825  CG  GLN A 228      49.922  21.229   6.199  1.00 50.41           C
ATOM    826  CD  GLN A 228      50.119  20.299   4.989  1.00 61.57           C
ATOM    827  OE1 GLN A 228      49.577  19.195   4.805  1.00 56.39           O
ATOM    828  NE2 GLN A 228      50.972  20.762   4.090  1.00 69.80           N
ATOM    829 1HE2 GLN A 228      51.184  20.204   3.239  1.00  0.00           H
ATOM    830 2HE2 GLN A 228      51.430  21.684   4.235  1.00  0.00           H
ATOM    831  N   LEU A 229      47.362  19.942   9.662  1.00 28.04           N
ATOM    832  H   LEU A 229      48.351  19.819   9.961  1.00  0.00           H
ATOM    833  CA  LEU A 229      46.326  19.156  10.286  1.00 26.04           C
ATOM    834  C   LEU A 229      45.393  20.091  11.014  1.00 28.08           C
ATOM    835  O   LEU A 229      44.189  19.983  10.780  1.00 31.71           O
ATOM    836  CB  LEU A 229      47.000  18.148  11.225  1.00 25.23           C
ATOM    837  CG  LEU A 229      46.184  17.103  11.973  1.00 24.28           C
ATOM    838  CD1 LEU A 229      47.062  15.884  12.215  1.00 22.85           C
ATOM    839  CD2 LEU A 229      45.600  17.724  13.235  1.00 19.27           C
ATOM    840  N   VAL A 230      45.906  21.017  11.841  1.00 29.74           N
ATOM    841  H   VAL A 230      46.939  21.062  11.952  1.00  0.00           H
ATOM    842  CA  VAL A 230      45.083  21.967  12.595  1.00 30.29           C
ATOM    843  C   VAL A 230      44.212  22.840  11.703  1.00 29.35           C
ATOM    844  O   VAL A 230      43.022  23.043  11.954  1.00 30.66           O
ATOM    845  CB  VAL A 230      46.025  22.819  13.481  1.00 33.21           C
ATOM    846  CG1 VAL A 230      45.320  24.027  14.078  1.00 25.63           C
ATOM    847  CG2 VAL A 230      46.496  21.925  14.649  1.00 31.18           C
ATOM    848  N   ALA A 231      44.774  23.338  10.619  1.00 30.66           N
ATOM    849  H   ALA A 231      45.787  23.189  10.439  1.00  0.00           H
ATOM    850  CA  ALA A 231      43.975  24.090   9.686  1.00 30.78           C
ATOM    851  C   ALA A 231      42.904  23.215   9.049  1.00 35.19           C
ATOM    852  O   ALA A 231      41.755  23.658   8.958  1.00 40.32           O
ATOM    853  CB  ALA A 231      44.866  24.637   8.618  1.00 30.45           C
ATOM    854  N   TYR A 232      43.176  21.959   8.645  1.00 36.41           N
ATOM    855  H   TYR A 232      44.133  21.576   8.780  1.00  0.00           H
ATOM    856  CA  TYR A 232      42.170  21.141   8.033  1.00 30.58           C
ATOM    857  C   TYR A 232      41.024  20.843   8.979  1.00 31.68           C
ATOM    858  O   TYR A 232      39.847  20.902   8.567  1.00 37.03           O
ATOM    859  CB  TYR A 232      42.820  19.873   7.567  1.00 33.21           C
ATOM    860  CG  TYR A 232      41.799  18.899   6.988  1.00 37.62           C
ATOM    861  CD1 TYR A 232      41.297  19.040   5.700  1.00 40.02           C
ATOM    862  CD2 TYR A 232      41.314  17.846   7.761  1.00 39.21           C
ATOM    863  CE1 TYR A 232      40.331  18.140   5.203  1.00 44.40           C
ATOM    864  CE2 TYR A 232      40.369  16.960   7.278  1.00 41.02           C
ATOM    865  CZ  TYR A 232      39.864  17.088   6.013  1.00 43.95           C
ATOM    866  OH  TYR A 232      38.912  16.136   5.623  1.00 47.64           O
ATOM    867  HH  TYR A 232      39.314  15.232   5.665  1.00  0.00           H
ATOM    868  N   TYR A 233      41.282  20.493  10.229  1.00 30.35           N
ATOM    869  H   TYR A 233      42.260  20.414  10.573  1.00  0.00           H
ATOM    870  CA  TYR A 233      40.156  20.223  11.106  1.00 31.04           C
ATOM    871  C   TYR A 233      39.461  21.480  11.617  1.00 34.28           C
ATOM    872  O   TYR A 233      38.459  21.375  12.342  1.00 31.02           O
ATOM    873  CB  TYR A 233      40.606  19.336  12.275  1.00 29.31           C
ATOM    874  CG  TYR A 233      40.843  17.923  11.736  1.00 28.19           C
ATOM    875  CD1 TYR A 233      39.781  17.116  11.336  1.00 26.42           C
ATOM    876  CD2 TYR A 233      42.139  17.483  11.565  1.00 25.97           C
ATOM    877  CE1 TYR A 233      40.023  15.874  10.754  1.00 27.89           C
ATOM    878  CE2 TYR A 233      42.384  16.252  10.983  1.00 29.25           C
ATOM    879  CZ  TYR A 233      41.333  15.445  10.579  1.00 27.19           C
ATOM    880  OH  TYR A 233      41.627  14.216  10.033  1.00 26.01           O
ATOM    881  HH  TYR A 233      40.786  13.753   9.793  1.00  0.00           H
ATOM    882  N   SER A 234      39.968  22.688  11.322  1.00 36.43           N
ATOM    883  H   SER A 234      40.901  22.753  10.867  1.00  0.00           H
ATOM    884  CA  SER A 234      39.232  23.912  11.629  1.00 41.71           C
ATOM    885  C   SER A 234      38.158  24.161  10.558  1.00 43.83           C
ATOM    886  O   SER A 234      37.074  24.702  10.841  1.00 45.06           O
ATOM    887  CB  SER A 234      40.201  25.085  11.689  1.00 42.30           C
ATOM    888  OG  SER A 234      40.986  25.046  12.883  1.00 48.73           O
ATOM    889  HG  SER A 234      41.506  24.204  12.907  1.00  0.00           H
ATOM    890  N   LYS A 235      38.405  23.735   9.309  1.00 43.62           N
ATOM    891  H   LYS A 235      39.318  23.291   9.083  1.00  0.00           H
ATOM    892  CA  LYS A 235      37.400  23.893   8.274  1.00 44.37           C
ATOM    893  C   LYS A 235      36.572  22.621   8.232  1.00 45.23           C
ATOM    894  O   LYS A 235      35.493  22.622   7.646  1.00 47.48           O
ATOM    895  CB  LYS A 235      37.993  24.075   6.876  1.00 45.84           C
ATOM    896  CG  LYS A 235      39.224  24.966   6.768  1.00 52.21           C
ATOM    897  CD  LYS A 235      39.628  25.326   5.331  1.00 60.70           C
ATOM    898  CE  LYS A 235      40.046  24.236   4.323  1.00 66.54           C
ATOM    899  NZ  LYS A 235      40.265  24.818   2.993  1.00 66.58           N
ATOM    900  HZ1 LYS A 235      39.386  25.264   2.662  1.00  0.00           H
ATOM    901  HZ2 LYS A 235      41.018  25.533   3.049  1.00  0.00           H
ATOM    902  HZ3 LYS A 235      40.546  24.068   2.330  1.00  0.00           H
ATOM    903  N   HIS A 236      37.018  21.451   8.704  1.00 46.64           N
ATOM    904  H   HIS A 236      37.959  21.414   9.144  1.00  0.00           H
ATOM    905  CA  HIS A 236      36.224  20.215   8.622  1.00 42.62           C
ATOM    906  C   HIS A 236      36.349  19.282   9.810  1.00 35.78           C
ATOM    907  O   HIS A 236      37.446  18.801  10.035  1.00 37.09           O
ATOM    908  CB  HIS A 236      36.618  19.369   7.450  1.00 49.99           C
ATOM    909  CG  HIS A 236      36.622  20.122   6.150  1.00 60.24           C
ATOM    910  ND1 HIS A 236      35.571  20.599   5.496  1.00 63.25           N
ATOM    911  CD2 HIS A 236      37.764  20.459   5.455  1.00 65.54           C
ATOM    912  CE1 HIS A 236      36.031  21.213   4.431  1.00 67.12           C
ATOM    913  NE2 HIS A 236      37.350  21.125   4.405  1.00 68.25           N
ATOM    914  N   ALA A 237      35.290  18.944  10.534  1.00 27.99           N
ATOM    915  H   ALA A 237      34.365  19.365  10.312  1.00  0.00           H
ATOM    916  CA  ALA A 237      35.396  18.003  11.624  1.00 29.67           C
ATOM    917  C   ALA A 237      35.897  16.623  11.147  1.00 31.84           C
ATOM    918  O   ALA A 237      36.722  15.996  11.822  1.00 32.54           O
ATOM    919  CB  ALA A 237      34.030  17.857  12.267  1.00 26.48           C
ATOM    920  N   ASP A 238      35.299  16.142  10.036  1.00 31.47           N
ATOM    921  H   ASP A 238      34.468  16.653   9.676  1.00  0.00           H
ATOM    922  CA  ASP A 238      35.733  14.959   9.306  1.00 31.52           C
ATOM    923  C   ASP A 238      36.179  13.780  10.157  1.00 32.45           C
ATOM    924  O   ASP A 238      37.289  13.245  10.070  1.00 34.35           O
ATOM    925  CB  ASP A 238      36.846  15.401   8.419  1.00 34.44           C
ATOM    926  CG  ASP A 238      36.895  14.546   7.189  1.00 37.26           C
ATOM    927  OD1 ASP A 238      36.017  14.742   6.360  1.00 55.92           O
ATOM    928  OD2 ASP A 238      37.799  13.726   7.015  1.00 35.84           O
ATOM    929  N   GLY A 239      35.270  13.461  11.072  1.00 32.40           N
ATOM    930  H   GLY A 239      34.390  14.015  11.094  1.00  0.00           H
ATOM    931  CA  GLY A 239      35.421  12.390  12.045  1.00 29.09           C
ATOM    932  C   GLY A 239      35.377  12.865  13.482  1.00 30.73           C
ATOM    933  O   GLY A 239      34.819  12.182  14.341  1.00 33.04           O
ATOM    934  N   LEU A 240      35.970  14.029  13.750  1.00 31.00           N
ATOM    935  H   LEU A 240      36.399  14.562  12.967  1.00  0.00           H
ATOM    936  CA  LEU A 240      36.041  14.583  15.092  1.00 28.63           C
ATOM    937  C   LEU A 240      34.675  14.997  15.601  1.00 30.55           C
ATOM    938  O   LEU A 240      33.761  15.301  14.827  1.00 30.86           O
ATOM    939  CB  LEU A 240      36.906  15.813  15.134  1.00 25.52           C
ATOM    940  CG  LEU A 240      38.236  15.758  14.434  1.00 30.51           C
ATOM    941  CD1 LEU A 240      38.879  17.085  14.671  1.00 31.73           C
ATOM    942  CD2 LEU A 240      39.146  14.652  14.913  1.00 28.43           C
ATOM    943  N   CYS A 241      34.555  15.037  16.926  1.00 33.84           N
ATOM    944  H   CYS A 241      35.361  14.742  17.514  1.00  0.00           H
ATOM    945  CA  CYS A 241      33.324  15.483  17.581  1.00 35.58           C
ATOM    946  C   CYS A 241      32.887  16.889  17.129  1.00 36.15           C
ATOM    947  O   CYS A 241      31.696  17.194  17.058  1.00 36.40           O
ATOM    948  CB  CYS A 241      33.512  15.476  19.120  1.00 31.06           C
ATOM    949  SG  CYS A 241      34.879  16.464  19.800  1.00 31.75           S
ATOM    950  N   HIS A 242      33.806  17.786  16.769  1.00 34.65           N
ATOM    951  H   HIS A 242      34.811  17.517  16.772  1.00  0.00           H
ATOM    952  CA  HIS A 242      33.432  19.123  16.376  1.00 34.53           C
ATOM    953  C   HIS A 242      34.639  19.674  15.659  1.00 31.40           C
ATOM    954  O   HIS A 242      35.737  19.249  15.968  1.00 32.54           O
ATOM    955  CB  HIS A 242      33.101  19.928  17.656  1.00 39.15           C
ATOM    956  CG  HIS A 242      32.432  21.284  17.410  1.00 43.83           C
ATOM    957  ND1 HIS A 242      31.146  21.595  17.568  1.00 45.92           N
ATOM    958  CD2 HIS A 242      33.068  22.431  16.982  1.00 45.20           C
ATOM    959  CE1 HIS A 242      31.000  22.863  17.248  1.00 45.27           C
ATOM    960  NE2 HIS A 242      32.164  23.366  16.903  1.00 46.12           N
ATOM    961  N   ARG A 243      34.495  20.550  14.681  1.00 31.49           N
ATOM    962  H   ARG A 243      33.540  20.798  14.352  1.00  0.00           H
ATOM    963  CA  ARG A 243      35.645  21.170  14.061  1.00 33.94           C
ATOM    964  C   ARG A 243      36.318  22.038  15.096  1.00 33.58           C
ATOM    965  O   ARG A 243      35.705  22.458  16.084  1.00 31.81           O
ATOM    966  CB  ARG A 243      35.265  22.047  12.850  1.00 43.71           C
ATOM    967  CG  ARG A 243      34.201  23.121  13.005  1.00 55.76           C
ATOM    968  CD  ARG A 243      34.068  24.008  11.738  1.00 67.98           C
ATOM    969  NE  ARG A 243      34.492  25.382  12.029  1.00 81.00           N
ATOM    970  HE  ARG A 243      35.423  25.693  11.685  1.00  0.00           H
ATOM    971  CZ  ARG A 243      33.731  26.273  12.727  1.00 87.67           C
ATOM    972  NH1 ARG A 243      32.498  25.944  13.191  1.00 90.68           N
ATOM    973 1HH1 ARG A 243      32.113  24.994  13.017  1.00  0.00           H
ATOM    974 2HH1 ARG A 243      31.938  26.642  13.721  1.00  0.00           H
ATOM    975  NH2 ARG A 243      34.237  27.483  13.051  1.00 90.90           N
ATOM    976 1HH2 ARG A 243      35.206  27.734  12.768  1.00  0.00           H
ATOM    977 2HH2 ARG A 243      33.658  28.163  13.583  1.00  0.00           H
ATOM    978  N   LEU A 244      37.583  22.291  14.852  1.00 32.91           N
ATOM    979  H   LEU A 244      38.009  21.949  13.967  1.00  0.00           H
ATOM    980  CA  LEU A 244      38.387  23.027  15.777  1.00 35.29           C
ATOM    981  C   LEU A 244      37.965  24.488  15.657  1.00 39.08           C
ATOM    982  O   LEU A 244      37.946  25.045  14.554  1.00 40.26           O
ATOM    983  CB  LEU A 244      39.857  22.777  15.399  1.00 28.51           C
ATOM    984  CG  LEU A 244      40.374  21.349  15.355  1.00 23.04           C
ATOM    985  CD1 LEU A 244      41.856  21.367  15.090  1.00 21.01           C
ATOM    986  CD2 LEU A 244      40.055  20.650  16.658  1.00 19.18           C
ATOM    987  N   THR A 245      37.518  25.087  16.764  1.00 38.95           N
ATOM    988  H   THR A 245      37.447  24.543  17.647  1.00  0.00           H
ATOM    989  CA  THR A 245      37.132  26.479  16.754  1.00 38.54           C
ATOM    990  C   THR A 245      38.121  27.403  17.484  1.00 43.25           C
ATOM    991  O   THR A 245      38.762  28.265  16.868  1.00 50.33           O
ATOM    992  CB  THR A 245      35.708  26.618  17.355  1.00 30.76           C
ATOM    993  OG1 THR A 245      35.653  26.045  18.633  1.00 25.82           O
ATOM    994  HG1 THR A 245      34.738  26.144  18.999  1.00  0.00           H
ATOM    995  CG2 THR A 245      34.700  25.928  16.460  1.00 29.07           C
ATOM    996  N   THR A 246      38.413  27.177  18.760  1.00 42.26           N
ATOM    997  H   THR A 246      38.079  26.301  19.211  1.00  0.00           H
ATOM    998  CA  THR A 246      39.190  28.128  19.540  1.00 37.60           C
ATOM    999  C   THR A 246      40.542  27.530  19.966  1.00 36.90           C
ATOM   1000  O   THR A 246      40.506  26.422  20.526  1.00 36.79           O
ATOM   1001  CB  THR A 246      38.284  28.488  20.751  1.00 35.35           C
ATOM   1002  OG1 THR A 246      36.969  28.779  20.266  1.00 38.21           O
ATOM   1003  HG1 THR A 246      36.608  27.985  19.798  1.00  0.00           H
ATOM   1004  CG2 THR A 246      38.882  29.597  21.567  1.00 32.01           C
ATOM   1005  N   VAL A 247      41.737  28.122  19.723  1.00 33.18           N
ATOM   1006  H   VAL A 247      41.774  28.955  19.102  1.00  0.00           H
ATOM   1007  CA  VAL A 247      42.977  27.616  20.314  1.00 28.45           C
ATOM   1008  C   VAL A 247      42.769  27.785  21.827  1.00 33.97           C
ATOM   1009  O   VAL A 247      42.163  28.755  22.309  1.00 38.81           O
ATOM   1010  CB  VAL A 247      44.160  28.413  19.914  1.00 17.02           C
ATOM   1011  CG1 VAL A 247      45.420  27.963  20.615  1.00 18.99           C
ATOM   1012  CG2 VAL A 247      44.324  28.211  18.465  1.00 16.06           C
ATOM   1013  N   CYS A 248      43.115  26.771  22.605  1.00 35.76           N
ATOM   1014  H   CYS A 248      43.514  25.916  22.167  1.00  0.00           H
ATOM   1015  CA  CYS A 248      42.958  26.809  24.039  1.00 33.93           C
ATOM   1016  C   CYS A 248      43.822  27.937  24.601  1.00 36.51           C
ATOM   1017  O   CYS A 248      44.981  28.051  24.179  1.00 37.74           O
ATOM   1018  CB  CYS A 248      43.409  25.472  24.614  1.00 32.07           C
ATOM   1019  SG  CYS A 248      43.195  25.327  26.398  1.00 29.71           S
ATOM   1020  N   PRO A 249      43.252  28.823  25.448  1.00 40.37           N
ATOM   1021  CA  PRO A 249      43.962  29.927  26.107  1.00 40.02           C
ATOM   1022  C   PRO A 249      45.122  29.429  26.983  1.00 39.69           C
ATOM   1023  O   PRO A 249      46.265  29.684  26.606  1.00 41.47           O
ATOM   1024  CB  PRO A 249      42.869  30.653  26.874  1.00 41.26           C
ATOM   1025  CG  PRO A 249      41.696  29.678  26.937  1.00 40.12           C
ATOM   1026  CD  PRO A 249      41.801  29.085  25.541  1.00 38.56           C
ATOM   1027  OXT PRO A 249      44.874  28.766  28.003  1.00 38.54           O
TER
ATOM   1028  N   ILE B 146      30.755  13.640  37.890  1.00 77.32           N
ATOM   1029  HN1 ILE B 146      30.170  13.498  38.738  1.00  0.00           H
ATOM   1030  HN2 ILE B 146      30.937  14.656  37.759  1.00  0.00           H
ATOM   1031  HN3 ILE B 146      30.256  13.266  37.057  1.00  0.00           H
ATOM   1032  CA  ILE B 146      32.008  12.945  38.050  1.00 73.86           C
ATOM   1033  C   ILE B 146      32.864  13.150  36.814  1.00 74.84           C
ATOM   1034  O   ILE B 146      34.063  13.036  36.987  1.00 74.55           O
ATOM   1035  CB  ILE B 146      31.674  11.452  38.341  1.00 72.64           C
ATOM   1036  CG1 ILE B 146      32.864  10.875  39.023  1.00 71.22           C
ATOM   1037  CG2 ILE B 146      31.362  10.615  37.091  1.00 72.33           C
ATOM   1038  CD1 ILE B 146      32.556   9.467  39.437  1.00 70.68           C
ATOM   1039  N   GLN B 147      32.373  13.467  35.586  1.00 76.76           N
ATOM   1040  H   GLN B 147      31.342  13.508  35.457  1.00  0.00           H
ATOM   1041  CA  GLN B 147      33.247  13.756  34.425  1.00 77.88           C
ATOM   1042  C   GLN B 147      34.323  14.841  34.696  1.00 77.14           C
ATOM   1043  O   GLN B 147      35.322  14.994  33.992  1.00 74.64           O
ATOM   1044  CB  GLN B 147      32.372  14.214  33.233  1.00 76.70           C
ATOM   1045  N   ALA B 148      33.901  15.638  35.701  1.00 77.96           N
ATOM   1046  H   ALA B 148      32.940  15.453  36.054  1.00  0.00           H
ATOM   1047  CA  ALA B 148      34.624  16.731  36.358  1.00 76.29           C
ATOM   1048  C   ALA B 148      35.258  16.519  37.768  1.00 71.95           C
ATOM   1049  O   ALA B 148      35.363  17.471  38.554  1.00 74.37           O
ATOM   1050  CB  ALA B 148      33.654  17.915  36.403  1.00 78.01           C
ATOM   1051  N   GLU B 149      35.638  15.288  38.139  1.00 62.95           N
ATOM   1052  H   GLU B 149      35.401  14.498  37.506  1.00  0.00           H
ATOM   1053  CA  GLU B 149      36.366  14.976  39.378  1.00 49.56           C
ATOM   1054  C   GLU B 149      37.839  14.941  39.069  1.00 44.00           C
ATOM   1055  O   GLU B 149      38.164  14.323  38.067  1.00 42.34           O
ATOM   1056  CB  GLU B 149      36.042  13.610  39.909  1.00 47.71           C
ATOM   1057  CG  GLU B 149      34.738  13.612  40.589  1.00 49.76           C
ATOM   1058  CD  GLU B 149      34.699  14.386  41.887  1.00 53.93           C
ATOM   1059  OE1 GLU B 149      35.697  14.992  42.329  1.00 59.76           O
ATOM   1060  OE2 GLU B 149      33.615  14.361  42.489  1.00 62.85           O
ATOM   1061  N   GLU B 150      38.819  15.437  39.808  1.00 39.53           N
ATOM   1062  H   GLU B 150      38.605  15.887  40.721  1.00  0.00           H
ATOM   1063  CA  GLU B 150      40.206  15.352  39.339  1.00 39.64           C
ATOM   1064  C   GLU B 150      40.703  13.911  39.043  1.00 36.88           C
ATOM   1065  O   GLU B 150      41.378  13.627  38.050  1.00 30.37           O
ATOM   1066  CB  GLU B 150      41.147  16.029  40.387  1.00 49.95           C
ATOM   1067  CG  GLU B 150      41.256  17.578  40.355  1.00 64.18           C
ATOM   1068  CD  GLU B 150      42.031  18.218  39.171  1.00 73.51           C
ATOM   1069  OE1 GLU B 150      42.676  17.505  38.386  1.00 77.30           O
ATOM   1070  OE2 GLU B 150      42.074  19.446  39.019  1.00 78.82           O
ATOM   1071  N   TRP B 151      40.313  12.948  39.893  1.00 32.88           N
ATOM   1072  H   TRP B 151      39.669  13.218  40.664  1.00  0.00           H
ATOM   1073  CA  TRP B 151      40.726  11.547  39.816  1.00 28.27           C
ATOM   1074  C   TRP B 151      39.990  10.656  38.840  1.00 28.10           C
ATOM   1075  O   TRP B 151      40.448   9.551  38.587  1.00 24.58           O
ATOM   1076  CB  TRP B 151      40.633  10.926  41.198  1.00 23.32           C
ATOM   1077  CG  TRP B 151      39.371  11.229  42.011  1.00 21.56           C
ATOM   1078  CD1 TRP B 151      39.479  12.074  43.087  1.00 20.91           C
ATOM   1079  CD2 TRP B 151      38.080  10.754  41.837  1.00 18.58           C
ATOM   1080  NE1 TRP B 151      38.258  12.150  43.618  1.00 19.91           N
ATOM   1081  HE1 TRP B 151      37.998  12.725  44.445  1.00  0.00           H
ATOM   1082  CE2 TRP B 151      37.417  11.372  42.922  1.00 17.31           C
ATOM   1083  CE3 TRP B 151      37.357   9.912  40.990  1.00 15.39           C
ATOM   1084  CZ2 TRP B 151      36.070  11.184  43.171  1.00 17.49           C
ATOM   1085  CZ3 TRP B 151      36.001   9.720  41.220  1.00 14.67           C
ATOM   1086  CH2 TRP B 151      35.364  10.334  42.297  1.00 22.22           C
ATOM   1087  N   TYR B 152      38.895  11.132  38.244  1.00 27.93           N
ATOM   1088  H   TYR B 152      38.616  12.119  38.417  1.00  0.00           H
ATOM   1089  CA  TYR B 152      38.091  10.325  37.372  1.00 27.47           C
ATOM   1090  C   TYR B 152      38.622  10.401  35.962  1.00 31.09           C
ATOM   1091  O   TYR B 152      38.401  11.393  35.269  1.00 34.97           O
ATOM   1092  CB  TYR B 152      36.634  10.797  37.413  1.00 27.94           C
ATOM   1093  CG  TYR B 152      35.723   9.811  36.657  1.00 36.76           C
ATOM   1094  CD1 TYR B 152      35.484   8.533  37.180  1.00 36.20           C
ATOM   1095  CD2 TYR B 152      35.170  10.158  35.420  1.00 38.40           C
ATOM   1096  CE1 TYR B 152      34.697   7.616  36.472  1.00 40.57           C
ATOM   1097  CE2 TYR B 152      34.383   9.234  34.716  1.00 41.35           C
ATOM   1098  CZ  TYR B 152      34.153   7.967  35.236  1.00 41.39           C
ATOM   1099  OH  TYR B 152      33.402   7.042  34.545  1.00 44.41           O
ATOM   1100  HH  TYR B 152      33.829   6.859  33.671  1.00  0.00           H
ATOM   1101  N   PHE B 153      39.289   9.353  35.469  1.00 30.49           N
ATOM   1102  H   PHE B 153      39.450   8.515  36.064  1.00  0.00           H
ATOM   1103  CA  PHE B 153      39.788   9.378  34.112  1.00 27.45           C
ATOM   1104  C   PHE B 153      38.862   8.780  33.071  1.00 30.67           C
ATOM   1105  O   PHE B 153      39.283   8.563  31.936  1.00 35.03           O
ATOM   1106  CB  PHE B 153      41.141   8.700  34.044  1.00 26.21           C
ATOM   1107  CG  PHE B 153      42.280   9.587  34.571  1.00 27.75           C
ATOM   1108  CD1 PHE B 153      42.224  10.158  35.861  1.00 28.56           C
ATOM   1109  CD2 PHE B 153      43.418   9.792  33.780  1.00 26.60           C
ATOM   1110  CE1 PHE B 153      43.283  10.923  36.355  1.00 24.15           C
ATOM   1111  CE2 PHE B 153      44.478  10.560  34.280  1.00 28.71           C
ATOM   1112  CZ  PHE B 153      44.409  11.117  35.565  1.00 26.56           C
ATOM   1113  N   GLY B 154      37.599   8.505  33.395  1.00 31.13           N
ATOM   1114  H   GLY B 154      37.295   8.638  34.381  1.00  0.00           H
ATOM   1115  CA  GLY B 154      36.643   8.032  32.436  1.00 30.11           C
ATOM   1116  C   GLY B 154      36.997   6.685  31.863  1.00 34.18           C
ATOM   1117  O   GLY B 154      37.589   5.829  32.519  1.00 36.37           O
ATOM   1118  N   LYS B 155      36.647   6.515  30.602  1.00 35.68           N
ATOM   1119  H   LYS B 155      36.193   7.299  30.090  1.00  0.00           H
ATOM   1120  CA  LYS B 155      36.879   5.269  29.919  1.00 36.15           C
ATOM   1121  C   LYS B 155      38.252   5.067  29.287  1.00 36.67           C
ATOM   1122  O   LYS B 155      38.415   4.948  28.078  1.00 38.40           O
ATOM   1123  CB  LYS B 155      35.761   5.138  28.880  1.00 37.52           C
ATOM   1124  N   ILE B 156      39.317   5.070  30.074  1.00 39.79           N
ATOM   1125  H   ILE B 156      39.203   5.286  31.085  1.00  0.00           H
ATOM   1126  CA  ILE B 156      40.638   4.778  29.555  1.00 37.47           C
ATOM   1127  C   ILE B 156      40.792   3.256  29.689  1.00 43.37           C
ATOM   1128  O   ILE B 156      40.058   2.581  30.427  1.00 46.79           O
ATOM   1129  CB  ILE B 156      41.725   5.518  30.365  1.00 34.36           C
ATOM   1130  CG1 ILE B 156      41.631   5.328  31.860  1.00 28.03           C
ATOM   1131  CG2 ILE B 156      41.522   6.982  30.093  1.00 37.99           C
ATOM   1132  CD1 ILE B 156      42.866   5.883  32.591  1.00 27.16           C
ATOM   1133  N   THR B 157      41.742   2.627  29.008  1.00 44.39           N
ATOM   1134  H   THR B 157      42.386   3.167  28.395  1.00  0.00           H
ATOM   1135  CA  THR B 157      41.883   1.195  29.116  1.00 40.18           C
ATOM   1136  C   THR B 157      42.819   0.846  30.258  1.00 38.29           C
ATOM   1137  O   THR B 157      43.540   1.700  30.777  1.00 39.02           O
ATOM   1138  CB  THR B 157      42.427   0.663  27.772  1.00 43.61           C
ATOM   1139  OG1 THR B 157      43.810   0.934  27.784  1.00 46.49           O
ATOM   1140  HG1 THR B 157      44.215   0.612  26.940  1.00  0.00           H
ATOM   1141  CG2 THR B 157      41.710   1.252  26.550  1.00 42.07           C
ATOM   1142  N   ARG B 158      42.921  -0.422  30.600  1.00 34.16           N
ATOM   1143  H   ARG B 158      42.306  -1.119  30.134  1.00  0.00           H
ATOM   1144  CA  ARG B 158      43.846  -0.870  31.588  1.00 35.10           C
ATOM   1145  C   ARG B 158      45.281  -0.564  31.158  1.00 36.34           C
ATOM   1146  O   ARG B 158      46.114  -0.217  32.011  1.00 36.42           O
ATOM   1147  CB  ARG B 158      43.650  -2.385  31.808  1.00 38.19           C
ATOM   1148  CG  ARG B 158      44.723  -2.880  32.776  1.00 39.95           C
ATOM   1149  CD  ARG B 158      44.790  -4.362  33.002  1.00 49.29           C
ATOM   1150  NE  ARG B 158      43.629  -4.791  33.739  1.00 53.75           N
ATOM   1151  HE  ARG B 158      42.682  -4.468  33.456  1.00  0.00           H
ATOM   1152  CZ  ARG B 158      43.773  -5.601  34.782  1.00 56.85           C
ATOM   1153  NH1 ARG B 158      44.986  -6.056  35.163  1.00 54.83           N
ATOM   1154 1HH1 ARG B 158      45.837  -5.773  34.636  1.00  0.00           H
ATOM   1155 2HH1 ARG B 158      45.070  -6.689  35.984  1.00  0.00           H
ATOM   1156  NH2 ARG B 158      42.661  -5.860  35.484  1.00 62.07           N
ATOM   1157 1HH2 ARG B 158      41.756  -5.434  35.200  1.00  0.00           H
ATOM   1158 2HH2 ARG B 158      42.703  -6.487  36.313  1.00  0.00           H
ATOM   1159  N   ARG B 159      45.615  -0.709  29.871  1.00 38.74           N
ATOM   1160  H   ARG B 159      44.905  -1.031  29.183  1.00  0.00           H
ATOM   1161  CA  ARG B 159      46.988  -0.413  29.429  1.00 43.71           C
ATOM   1162  C   ARG B 159      47.269   1.084  29.617  1.00 40.70           C
ATOM   1163  O   ARG B 159      48.265   1.420  30.250  1.00 39.24           O
ATOM   1164  CB  ARG B 159      47.275  -0.791  27.913  1.00 50.97           C
ATOM   1165  CG  ARG B 159      46.596  -0.017  26.744  1.00 62.79           C
ATOM   1166  CD  ARG B 159      47.087  -0.294  25.307  1.00 68.70           C
ATOM   1167  NE  ARG B 159      46.654   0.790  24.432  1.00 75.01           N
ATOM   1168  HE  ARG B 159      45.870   1.387  24.766  1.00  0.00           H
ATOM   1169  CZ  ARG B 159      47.183   1.085  23.226  1.00 76.39           C
ATOM   1170  NH1 ARG B 159      48.200   0.373  22.698  1.00 76.05           N
ATOM   1171 1HH1 ARG B 159      48.600  -0.431  23.223  1.00  0.00           H
ATOM   1172 2HH1 ARG B 159      48.584   0.628  21.766  1.00  0.00           H
ATOM   1173  NH2 ARG B 159      46.727   2.147  22.552  1.00 77.09           N
ATOM   1174 1HH2 ARG B 159      45.972   2.736  22.958  1.00  0.00           H
ATOM   1175 2HH2 ARG B 159      47.127   2.384  21.622  1.00  0.00           H
ATOM   1176  N   GLU B 160      46.354   1.965  29.183  1.00 40.01           N
ATOM   1177  H   GLU B 160      45.493   1.578  28.746  1.00  0.00           H
ATOM   1178  CA  GLU B 160      46.460   3.400  29.270  1.00 40.66           C
ATOM   1179  C   GLU B 160      46.710   3.766  30.718  1.00 39.86           C
ATOM   1180  O   GLU B 160      47.750   4.389  30.951  1.00 38.53           O
ATOM   1181  CB  GLU B 160      45.166   4.037  28.732  1.00 45.63           C
ATOM   1182  CG  GLU B 160      44.901   3.778  27.231  1.00 55.09           C
ATOM   1183  CD  GLU B 160      46.096   4.143  26.329  1.00 66.32           C
ATOM   1184  OE1 GLU B 160      46.378   5.330  26.154  1.00 75.12           O
ATOM   1185  OE2 GLU B 160      46.844   3.279  25.833  1.00 68.76           O
ATOM   1186  N   SER B 161      45.901   3.306  31.714  1.00 37.50           N
ATOM   1187  H   SER B 161      45.081   2.721  31.456  1.00  0.00           H
ATOM   1188  CA  SER B 161      46.133   3.598  33.133  1.00 31.39           C
ATOM   1189  C   SER B 161      47.424   3.059  33.678  1.00 29.44           C
ATOM   1190  O   SER B 161      47.975   3.663  34.588  1.00 30.58           O
ATOM   1191  CB  SER B 161      45.039   3.042  34.007  1.00 28.98           C
ATOM   1192  OG  SER B 161      44.926   1.632  34.060  1.00 33.63           O
ATOM   1193  HG  SER B 161      44.750   1.282  33.151  1.00  0.00           H
ATOM   1194  N   GLU B 162      47.926   1.930  33.178  1.00 30.60           N
ATOM   1195  H   GLU B 162      47.423   1.424  32.421  1.00  0.00           H
ATOM   1196  CA  GLU B 162      49.164   1.418  33.690  1.00 33.04           C
ATOM   1197  C   GLU B 162      50.245   2.271  33.097  1.00 34.83           C
ATOM   1198  O   GLU B 162      51.246   2.495  33.761  1.00 38.48           O
ATOM   1199  CB  GLU B 162      49.360  -0.045  33.310  1.00 38.65           C
ATOM   1200  CG  GLU B 162      48.343  -0.934  34.039  1.00 46.27           C
ATOM   1201  CD  GLU B 162      48.597  -2.438  34.266  1.00 53.59           C
ATOM   1202  OE1 GLU B 162      49.564  -2.819  34.915  1.00 54.57           O
ATOM   1203  OE2 GLU B 162      47.723  -3.258  33.967  1.00 59.54           O
ATOM   1204  N   ARG B 163      50.052   2.831  31.895  1.00 36.87           N
ATOM   1205  H   ARG B 163      49.166   2.620  31.393  1.00  0.00           H
ATOM   1206  CA  ARG B 163      51.016   3.723  31.246  1.00 35.39           C
ATOM   1207  C   ARG B 163      51.001   5.039  31.967  1.00 32.71           C
ATOM   1208  O   ARG B 163      52.061   5.496  32.350  1.00 37.67           O
ATOM   1209  CB  ARG B 163      50.661   3.962  29.795  1.00 40.30           C
ATOM   1210  CG  ARG B 163      51.120   2.818  28.880  1.00 46.78           C
ATOM   1211  CD  ARG B 163      50.307   2.771  27.572  1.00 52.27           C
ATOM   1212  NE  ARG B 163      51.006   2.049  26.510  1.00 57.98           N
ATOM   1213  HE  ARG B 163      51.896   1.553  26.717  1.00  0.00           H
ATOM   1214  CZ  ARG B 163      50.496   2.027  25.263  1.00 59.87           C
ATOM   1215  NH1 ARG B 163      49.327   2.633  24.965  1.00 59.31           N
ATOM   1216 1HH1 ARG B 163      48.796   3.133  25.707  1.00  0.00           H
ATOM   1217 2HH1 ARG B 163      48.957   2.600  23.994  1.00  0.00           H
ATOM   1218  NH2 ARG B 163      51.225   1.491  24.257  1.00 65.97           N
ATOM   1219 1HH2 ARG B 163      52.170   1.101  24.450  1.00  0.00           H
ATOM   1220 2HH2 ARG B 163      50.841   1.469  23.291  1.00  0.00           H
ATOM   1221  N   LEU B 164      49.852   5.647  32.241  1.00 28.33           N
ATOM   1222  H   LEU B 164      48.967   5.220  31.900  1.00  0.00           H
ATOM   1223  CA  LEU B 164      49.784   6.871  32.989  1.00 26.51           C
ATOM   1224  C   LEU B 164      50.316   6.797  34.394  1.00 31.73           C
ATOM   1225  O   LEU B 164      50.876   7.783  34.866  1.00 36.43           O
ATOM   1226  CB  LEU B 164      48.409   7.322  33.099  1.00 20.38           C
ATOM   1227  CG  LEU B 164      47.773   7.595  31.816  1.00 22.32           C
ATOM   1228  CD1 LEU B 164      46.307   7.795  32.053  1.00 18.66           C
ATOM   1229  CD2 LEU B 164      48.443   8.771  31.172  1.00 25.78           C
ATOM   1230  N   LEU B 165      50.103   5.683  35.102  1.00 39.41           N
ATOM   1231  H   LEU B 165      49.559   4.915  34.659  1.00  0.00           H
ATOM   1232  CA  LEU B 165      50.593   5.485  36.466  1.00 42.42           C
ATOM   1233  C   LEU B 165      52.051   5.033  36.724  1.00 47.68           C
ATOM   1234  O   LEU B 165      52.655   5.443  37.747  1.00 49.46           O
ATOM   1235  CB  LEU B 165      49.632   4.515  37.143  1.00 38.38           C
ATOM   1236  CG  LEU B 165      48.274   5.066  37.480  1.00 37.28           C
ATOM   1237  CD1 LEU B 165      47.367   3.943  37.864  1.00 33.89           C
ATOM   1238  CD2 LEU B 165      48.385   6.031  38.619  1.00 31.76           C
ATOM   1239  N   LEU B 166      52.678   4.195  35.869  1.00 51.52           N
ATOM   1240  H   LEU B 166      52.181   3.893  35.007  1.00  0.00           H
ATOM   1241  CA  LEU B 166      54.032   3.698  36.115  1.00 53.38           C
ATOM   1242  C   LEU B 166      55.034   4.749  35.755  1.00 55.74           C
ATOM   1243  O   LEU B 166      55.467   4.990  34.629  1.00 52.57           O
ATOM   1244  CB  LEU B 166      54.366   2.474  35.309  1.00 51.54           C
ATOM   1245  CG  LEU B 166      53.660   1.236  35.764  1.00 51.35           C
ATOM   1246  CD1 LEU B 166      53.780   0.200  34.672  1.00 54.18           C
ATOM   1247  CD2 LEU B 166      54.207   0.801  37.101  1.00 49.29           C
ATOM   1248  N   ASN B 167      55.303   5.406  36.869  1.00 61.30           N
ATOM   1249  H   ASN B 167      54.830   5.124  37.751  1.00  0.00           H
ATOM   1250  CA  ASN B 167      56.235   6.504  36.892  1.00 63.25           C
ATOM   1251  C   ASN B 167      56.881   6.545  38.283  1.00 65.41           C
ATOM   1252  O   ASN B 167      56.188   6.650  39.303  1.00 65.78           O
ATOM   1253  CB  ASN B 167      55.428   7.756  36.541  1.00 58.29           C
ATOM   1254  CG  ASN B 167      56.211   9.033  36.597  1.00 51.25           C
ATOM   1255  OD1 ASN B 167      57.281   9.120  37.198  1.00 45.78           O
ATOM   1256  ND2 ASN B 167      55.647  10.063  36.000  1.00 50.14           N
ATOM   1257 1HD2 ASN B 167      56.108  10.995  36.026  1.00  0.00           H
ATOM   1258 2HD2 ASN B 167      54.741   9.944  35.503  1.00  0.00           H
ATOM   1259  N   ALA B 168      58.223   6.422  38.304  1.00 66.22           N
ATOM   1260  H   ALA B 168      58.721   6.335  37.395  1.00  0.00           H
ATOM   1261  CA  ALA B 168      59.022   6.404  39.535  1.00 63.80           C
ATOM   1262  C   ALA B 168      59.210   7.735  40.239  1.00 60.86           C
ATOM   1263  O   ALA B 168      59.824   7.785  41.301  1.00 57.00           O
ATOM   1264  CB  ALA B 168      60.413   5.859  39.270  1.00 65.29           C
ATOM   1265  N   GLU B 169      58.741   8.804  39.608  1.00 58.58           N
ATOM   1266  H   GLU B 169      58.372   8.699  38.641  1.00  0.00           H
ATOM   1267  CA  GLU B 169      58.729  10.108  40.226  1.00 56.51           C
ATOM   1268  C   GLU B 169      57.445  10.206  41.054  1.00 52.53           C
ATOM   1269  O   GLU B 169      57.387  11.051  41.949  1.00 56.94           O
ATOM   1270  CB  GLU B 169      58.741  11.211  39.152  1.00 59.20           C
ATOM   1271  N   ASN B 170      56.416   9.360  40.856  1.00 45.44           N
ATOM   1272  H   ASN B 170      56.516   8.618  40.134  1.00  0.00           H
ATOM   1273  CA  ASN B 170      55.154   9.436  41.615  1.00 39.64           C
ATOM   1274  C   ASN B 170      55.215   8.668  42.908  1.00 33.05           C
ATOM   1275  O   ASN B 170      55.942   7.675  42.952  1.00 34.25           O
ATOM   1276  CB  ASN B 170      53.934   8.844  40.876  1.00 40.18           C
ATOM   1277  CG  ASN B 170      53.494   9.610  39.659  1.00 35.08           C
ATOM   1278  OD1 ASN B 170      53.660  10.815  39.617  1.00 34.14           O
ATOM   1279  ND2 ASN B 170      52.935   8.983  38.630  1.00 39.53           N
ATOM   1280 1HD2 ASN B 170      52.640   9.522  37.791  1.00  0.00           H
ATOM   1281 2HD2 ASN B 170      52.792   7.953  38.664  1.00  0.00           H
ATOM   1282  N   PRO B 171      54.581   9.092  43.994  1.00 29.20           N
ATOM   1283  CA  PRO B 171      54.613   8.360  45.237  1.00 30.60           C
ATOM   1284  C   PRO B 171      53.686   7.136  45.205  1.00 35.00           C
ATOM   1285  O   PRO B 171      52.695   7.122  44.464  1.00 41.89           O
ATOM   1286  CB  PRO B 171      54.252   9.441  46.224  1.00 30.60           C
ATOM   1287  CG  PRO B 171      53.269  10.258  45.457  1.00 29.49           C
ATOM   1288  CD  PRO B 171      54.061  10.433  44.216  1.00 26.73           C
ATOM   1289  N   ARG B 172      53.927   6.086  45.988  1.00 35.84           N
ATOM   1290  H   ARG B 172      54.759   6.058  46.612  1.00  0.00           H
ATOM   1291  CA  ARG B 172      52.987   4.982  45.939  1.00 36.83           C
ATOM   1292  C   ARG B 172      51.634   5.353  46.539  1.00 31.42           C
ATOM   1293  O   ARG B 172      51.483   6.120  47.508  1.00 29.73           O
ATOM   1294  CB  ARG B 172      53.672   3.785  46.616  1.00 43.60           C
ATOM   1295  CG  ARG B 172      54.485   3.968  47.871  1.00 52.17           C
ATOM   1296  CD  ARG B 172      55.226   2.668  48.142  1.00 62.61           C
ATOM   1297  NE  ARG B 172      54.293   1.554  48.350  1.00 73.27           N
ATOM   1298  HE  ARG B 172      53.369   1.576  47.874  1.00  0.00           H
ATOM   1299  CZ  ARG B 172      54.595   0.503  49.138  1.00 78.48           C
ATOM   1300  NH1 ARG B 172      55.791   0.447  49.760  1.00 83.46           N
ATOM   1301 1HH1 ARG B 172      56.480   1.215  49.632  1.00  0.00           H
ATOM   1302 2HH1 ARG B 172      56.023  -0.364  50.368  1.00  0.00           H
ATOM   1303  NH2 ARG B 172      53.679  -0.463  49.338  1.00 79.29           N
ATOM   1304 1HH2 ARG B 172      52.745  -0.396  48.886  1.00  0.00           H
ATOM   1305 2HH2 ARG B 172      53.905  -1.277  49.945  1.00  0.00           H
ATOM   1306  N   GLY B 173      50.595   4.786  45.955  1.00 24.11           N
ATOM   1307  H   GLY B 173      50.741   4.080  45.205  1.00  0.00           H
ATOM   1308  CA  GLY B 173      49.259   5.144  46.356  1.00 21.32           C
ATOM   1309  C   GLY B 173      48.772   6.169  45.334  1.00 24.29           C
ATOM   1310  O   GLY B 173      47.676   6.676  45.537  1.00 25.98           O
ATOM   1311  N   THR B 174      49.507   6.630  44.304  1.00 21.12           N
ATOM   1312  H   THR B 174      50.499   6.328  44.228  1.00  0.00           H
ATOM   1313  CA  THR B 174      48.975   7.533  43.292  1.00 21.63           C
ATOM   1314  C   THR B 174      47.866   6.761  42.578  1.00 23.72           C
ATOM   1315  O   THR B 174      48.046   5.571  42.293  1.00 26.79           O
ATOM   1316  CB  THR B 174      50.155   7.964  42.331  1.00 21.18           C
ATOM   1317  OG1 THR B 174      51.012   8.739  43.144  1.00 20.46           O
ATOM   1318  HG1 THR B 174      51.335   8.188  43.900  1.00  0.00           H
ATOM   1319  CG2 THR B 174      49.762   8.794  41.121  1.00 17.27           C
ATOM   1320  N   PHE B 175      46.736   7.357  42.222  1.00 21.47           N
ATOM   1321  H   PHE B 175      46.623   8.384  42.340  1.00  0.00           H
ATOM   1322  CA  PHE B 175      45.673   6.568  41.673  1.00 20.04           C
ATOM   1323  C   PHE B 175      44.859   7.297  40.619  1.00 24.98           C
ATOM   1324  O   PHE B 175      45.027   8.500  40.406  1.00 23.72           O
ATOM   1325  CB  PHE B 175      44.790   6.183  42.834  1.00 21.56           C
ATOM   1326  CG  PHE B 175      43.992   7.368  43.409  1.00 21.49           C
ATOM   1327  CD1 PHE B 175      44.570   8.211  44.380  1.00 20.18           C
ATOM   1328  CD2 PHE B 175      42.683   7.634  42.951  1.00 16.64           C
ATOM   1329  CE1 PHE B 175      43.846   9.300  44.877  1.00 18.18           C
ATOM   1330  CE2 PHE B 175      41.979   8.732  43.463  1.00 23.32           C
ATOM   1331  CZ  PHE B 175      42.560   9.567  44.425  1.00 17.54           C
ATOM   1332  N   LEU B 176      43.895   6.588  40.030  1.00 27.10           N
ATOM   1333  H   LEU B 176      43.853   5.568  40.230  1.00  0.00           H
ATOM   1334  CA  LEU B 176      42.896   7.143  39.125  1.00 24.46           C
ATOM   1335  C   LEU B 176      41.697   6.192  39.146  1.00 25.54           C
ATOM   1336  O   LEU B 176      41.867   5.021  39.482  1.00 24.78           O
ATOM   1337  CB  LEU B 176      43.457   7.266  37.728  1.00 23.90           C
ATOM   1338  CG  LEU B 176      43.979   6.065  36.986  1.00 28.20           C
ATOM   1339  CD1 LEU B 176      42.870   5.386  36.205  1.00 26.34           C
ATOM   1340  CD2 LEU B 176      45.044   6.547  36.000  1.00 27.07           C
ATOM   1341  N   VAL B 177      40.486   6.641  38.839  1.00 26.85           N
ATOM   1342  H   VAL B 177      40.389   7.648  38.598  1.00  0.00           H
ATOM   1343  CA  VAL B 177      39.285   5.819  38.817  1.00 24.93           C
ATOM   1344  C   VAL B 177      38.896   5.868  37.350  1.00 26.51           C
ATOM   1345  O   VAL B 177      38.917   6.914  36.692  1.00 26.59           O
ATOM   1346  CB  VAL B 177      38.164   6.430  39.719  1.00 21.65           C
ATOM   1347  CG1 VAL B 177      36.891   5.621  39.811  1.00 17.27           C
ATOM   1348  CG2 VAL B 177      38.704   6.466  41.096  1.00 15.19           C
ATOM   1349  N   ARG B 178      38.608   4.716  36.782  1.00 26.33           N
ATOM   1350  H   ARG B 178      38.645   3.845  37.349  1.00  0.00           H
ATOM   1351  CA  ARG B 178      38.247   4.639  35.405  1.00 26.02           C
ATOM   1352  C   ARG B 178      37.160   3.608  35.314  1.00 30.73           C
ATOM   1353  O   ARG B 178      36.824   2.946  36.300  1.00 31.96           O
ATOM   1354  CB  ARG B 178      39.451   4.233  34.611  1.00 25.38           C
ATOM   1355  CG  ARG B 178      40.119   3.018  35.153  1.00 25.79           C
ATOM   1356  CD  ARG B 178      41.064   2.514  34.119  1.00 28.40           C
ATOM   1357  NE  ARG B 178      41.619   1.240  34.556  1.00 36.88           N
ATOM   1358  HE  ARG B 178      42.457   1.249  35.171  1.00  0.00           H
ATOM   1359  CZ  ARG B 178      41.095   0.047  34.199  1.00 34.29           C
ATOM   1360  NH1 ARG B 178      40.018  -0.033  33.392  1.00 31.74           N
ATOM   1361 1HH1 ARG B 178      39.573   0.835  33.031  1.00  0.00           H
ATOM   1362 2HH1 ARG B 178      39.632  -0.963  33.131  1.00  0.00           H
ATOM   1363  NH2 ARG B 178      41.684  -1.058  34.704  1.00 29.95           N
ATOM   1364 1HH2 ARG B 178      42.504  -0.967  35.338  1.00  0.00           H
ATOM   1365 2HH2 ARG B 178      41.318  -2.000  34.459  1.00  0.00           H
ATOM   1366  N   GLU B 179      36.568   3.465  34.153  1.00 35.92           N
ATOM   1367  H   GLU B 179      36.838   4.093  33.369  1.00  0.00           H
ATOM   1368  CA  GLU B 179      35.548   2.458  33.928  1.00 39.46           C
ATOM   1369  C   GLU B 179      36.161   1.111  33.619  1.00 38.78           C
ATOM   1370  O   GLU B 179      37.244   1.009  33.026  1.00 38.50           O
ATOM   1371  CB  GLU B 179      34.694   2.876  32.782  1.00 46.53           C
ATOM   1372  CG  GLU B 179      33.946   4.159  33.091  1.00 55.35           C
ATOM   1373  CD  GLU B 179      32.953   4.602  32.023  1.00 61.15           C
ATOM   1374  OE1 GLU B 179      33.021   4.119  30.883  1.00 61.29           O
ATOM   1375  OE2 GLU B 179      32.122   5.460  32.346  1.00 67.16           O
ATOM   1376  N   SER B 180      35.518   0.027  34.034  1.00 40.32           N
ATOM   1377  H   SER B 180      34.628   0.117  34.564  1.00  0.00           H
ATOM   1378  CA  SER B 180      36.063  -1.282  33.744  1.00 42.14           C
ATOM   1379  C   SER B 180      35.781  -1.576  32.276  1.00 42.39           C
ATOM   1380  O   SER B 180      34.643  -1.408  31.833  1.00 42.61           O
ATOM   1381  CB  SER B 180      35.376  -2.314  34.610  1.00 41.75           C
ATOM   1382  OG  SER B 180      35.956  -3.614  34.488  1.00 41.60           O
ATOM   1383  HG  SER B 180      36.908  -3.576  34.759  1.00  0.00           H
ATOM   1384  N   GLU B 181      36.794  -1.970  31.510  1.00 44.67           N
ATOM   1385  H   GLU B 181      37.756  -1.976  31.906  1.00  0.00           H
ATOM   1386  CA  GLU B 181      36.591  -2.396  30.125  1.00 52.62           C
ATOM   1387  C   GLU B 181      35.694  -3.667  30.088  1.00 54.37           C
ATOM   1388  O   GLU B 181      34.819  -3.877  29.239  1.00 53.82           O
ATOM   1389  CB  GLU B 181      37.907  -2.778  29.451  1.00 56.71           C
ATOM   1390  CG  GLU B 181      39.177  -1.918  29.496  1.00 66.14           C
ATOM   1391  CD  GLU B 181      40.451  -2.685  29.095  1.00 70.50           C
ATOM   1392  OE1 GLU B 181      40.434  -3.905  29.084  1.00 80.17           O
ATOM   1393  OE2 GLU B 181      41.503  -2.096  28.850  1.00 70.38           O
ATOM   1394  N   THR B 182      36.056  -4.547  31.030  1.00 56.85           N
ATOM   1395  H   THR B 182      36.860  -4.261  31.624  1.00  0.00           H
ATOM   1396  CA  THR B 182      35.480  -5.850  31.339  1.00 57.28           C
ATOM   1397  C   THR B 182      34.082  -5.987  31.965  1.00 55.70           C
ATOM   1398  O   THR B 182      33.262  -6.787  31.510  1.00 58.18           O
ATOM   1399  CB  THR B 182      36.566  -6.525  32.208  1.00 57.69           C
ATOM   1400  OG1 THR B 182      37.689  -6.586  31.342  1.00 55.43           O
ATOM   1401  HG1 THR B 182      38.448  -7.010  31.817  1.00  0.00           H
ATOM   1402  CG2 THR B 182      36.220  -7.901  32.779  1.00 65.73           C
ATOM   1403  N   THR B 183      33.715  -5.264  33.008  1.00 51.90           N
ATOM   1404  H   THR B 183      34.343  -4.526  33.386  1.00  0.00           H
ATOM   1405  CA  THR B 183      32.431  -5.513  33.615  1.00 47.23           C
ATOM   1406  C   THR B 183      31.663  -4.264  33.322  1.00 48.34           C
ATOM   1407  O   THR B 183      31.996  -3.163  33.767  1.00 47.75           O
ATOM   1408  CB  THR B 183      32.612  -5.723  35.106  1.00 48.79           C
ATOM   1409  OG1 THR B 183      33.525  -6.827  35.272  1.00 47.20           O
ATOM   1410  HG1 THR B 183      33.667  -6.994  36.237  1.00  0.00           H
ATOM   1411  CG2 THR B 183      31.260  -5.836  35.795  1.00 41.24           C
ATOM   1412  N   LYS B 184      30.626  -4.494  32.552  1.00 49.79           N
ATOM   1413  H   LYS B 184      30.443  -5.461  32.216  1.00  0.00           H
ATOM   1414  CA  LYS B 184      29.740  -3.433  32.165  1.00 51.17           C
ATOM   1415  C   LYS B 184      29.069  -2.956  33.438  1.00 51.82           C
ATOM   1416  O   LYS B 184      28.475  -3.734  34.195  1.00 54.64           O
ATOM   1417  CB  LYS B 184      28.678  -3.931  31.193  1.00 48.53           C
ATOM   1418  N   GLY B 185      29.351  -1.680  33.685  1.00 53.40           N
ATOM   1419  H   GLY B 185      29.992  -1.185  33.033  1.00  0.00           H
ATOM   1420  CA  GLY B 185      28.812  -0.935  34.818  1.00 52.96           C
ATOM   1421  C   GLY B 185      29.731  -0.836  36.036  1.00 49.78           C
ATOM   1422  O   GLY B 185      29.326  -0.283  37.069  1.00 50.44           O
ATOM   1423  N   ALA B 186      30.950  -1.375  35.933  1.00 43.93           N
ATOM   1424  H   ALA B 186      31.259  -1.786  35.029  1.00  0.00           H
ATOM   1425  CA  ALA B 186      31.841  -1.390  37.071  1.00 40.75           C
ATOM   1426  C   ALA B 186      32.907  -0.372  36.814  1.00 37.28           C
ATOM   1427  O   ALA B 186      33.175   0.022  35.671  1.00 38.32           O
ATOM   1428  CB  ALA B 186      32.514  -2.774  37.269  1.00 34.85           C
ATOM   1429  N   TYR B 187      33.486   0.045  37.919  1.00 33.46           N
ATOM   1430  H   TYR B 187      33.141  -0.295  38.839  1.00  0.00           H
ATOM   1431  CA  TYR B 187      34.586   0.962  37.871  1.00 30.07           C
ATOM   1432  C   TYR B 187      35.799   0.220  38.322  1.00 29.21           C
ATOM   1433  O   TYR B 187      35.742  -0.917  38.773  1.00 26.71           O
ATOM   1434  CB  TYR B 187      34.341   2.128  38.778  1.00 32.19           C
ATOM   1435  CG  TYR B 187      33.184   2.909  38.234  1.00 32.48           C
ATOM   1436  CD1 TYR B 187      33.422   3.826  37.212  1.00 35.84           C
ATOM   1437  CD2 TYR B 187      31.909   2.693  38.734  1.00 35.48           C
ATOM   1438  CE1 TYR B 187      32.370   4.540  36.669  1.00 36.66           C
ATOM   1439  CE2 TYR B 187      30.853   3.407  38.195  1.00 38.36           C
ATOM   1440  CZ  TYR B 187      31.102   4.322  37.172  1.00 40.07           C
ATOM   1441  OH  TYR B 187      30.067   5.040  36.637  1.00 47.95           O
ATOM   1442  HH  TYR B 187      30.413   5.638  35.928  1.00  0.00           H
ATOM   1443  N   CYS B 188      36.915   0.876  38.190  1.00 29.82           N
ATOM   1444  H   CYS B 188      36.902   1.835  37.787  1.00  0.00           H
ATOM   1445  CA  CYS B 188      38.160   0.297  38.591  1.00 29.69           C
ATOM   1446  C   CYS B 188      38.954   1.415  39.281  1.00 27.86           C
ATOM   1447  O   CYS B 188      38.877   2.597  38.905  1.00 25.59           O
ATOM   1448  CB  CYS B 188      38.811  -0.248  37.310  1.00 26.27           C
ATOM   1449  SG  CYS B 188      40.444  -0.921  37.704  1.00 40.11           S
ATOM   1450  N   LEU B 189      39.675   1.053  40.334  1.00 24.60           N
ATOM   1451  H   LEU B 189      39.593   0.071  40.665  1.00  0.00           H
ATOM   1452  CA  LEU B 189      40.567   1.936  41.050  1.00 20.46           C
ATOM   1453  C   LEU B 189      41.964   1.369  40.790  1.00 24.44           C
ATOM   1454  O   LEU B 189      42.269   0.301  41.343  1.00 23.74           O
ATOM   1455  CB  LEU B 189      40.231   1.872  42.513  1.00 21.82           C
ATOM   1456  CG  LEU B 189      41.036   2.597  43.541  1.00 22.50           C
ATOM   1457  CD1 LEU B 189      40.857   4.110  43.433  1.00 18.98           C
ATOM   1458  CD2 LEU B 189      40.489   2.191  44.900  1.00 20.44           C
ATOM   1459  N   SER B 190      42.789   2.011  39.922  1.00 21.11           N
ATOM   1460  H   SER B 190      42.428   2.859  39.440  1.00  0.00           H
ATOM   1461  CA  SER B 190      44.138   1.584  39.630  1.00 18.59           C
ATOM   1462  C   SER B 190      45.044   2.431  40.515  1.00 21.74           C
ATOM   1463  O   SER B 190      44.903   3.655  40.520  1.00 25.73           O
ATOM   1464  CB  SER B 190      44.360   1.856  38.224  1.00 16.99           C
ATOM   1465  OG  SER B 190      43.339   1.204  37.475  1.00 21.96           O
ATOM   1466  HG  SER B 190      43.379   0.229  37.643  1.00  0.00           H
ATOM   1467  N   VAL B 191      45.967   1.810  41.249  1.00 24.74           N
ATOM   1468  H   VAL B 191      46.095   0.793  41.073  1.00  0.00           H
ATOM   1469  CA  VAL B 191      46.821   2.410  42.279  1.00 23.94           C
ATOM   1470  C   VAL B 191      48.282   2.017  42.032  1.00 28.32           C
ATOM   1471  O   VAL B 191      48.490   0.819  41.816  1.00 26.51           O
ATOM   1472  CB  VAL B 191      46.415   1.873  43.667  1.00 22.27           C
ATOM   1473  CG1 VAL B 191      47.116   2.699  44.709  1.00 19.72           C
ATOM   1474  CG2 VAL B 191      44.921   1.902  43.863  1.00 17.32           C
ATOM   1475  N   SER B 192      49.343   2.840  42.023  1.00 28.74           N
ATOM   1476  H   SER B 192      49.214   3.862  42.163  1.00  0.00           H
ATOM   1477  CA  SER B 192      50.679   2.290  41.815  1.00 29.87           C
ATOM   1478  C   SER B 192      51.197   1.858  43.179  1.00 31.32           C
ATOM   1479  O   SER B 192      50.793   2.417  44.211  1.00 33.25           O
ATOM   1480  CB  SER B 192      51.623   3.315  41.224  1.00 29.40           C
ATOM   1481  OG  SER B 192      51.735   4.406  42.107  1.00 27.72           O
ATOM   1482  HG  SER B 192      52.352   5.078  41.723  1.00  0.00           H
ATOM   1483  N   ASP B 193      52.100   0.901  43.188  1.00 32.22           N
ATOM   1484  H   ASP B 193      52.442   0.516  42.284  1.00  0.00           H
ATOM   1485  CA  ASP B 193      52.624   0.376  44.417  1.00 36.91           C
ATOM   1486  C   ASP B 193      54.083   0.070  44.170  1.00 36.57           C
ATOM   1487  O   ASP B 193      54.546   0.151  43.028  1.00 36.03           O
ATOM   1488  CB  ASP B 193      51.848  -0.893  44.766  1.00 39.69           C
ATOM   1489  CG  ASP B 193      52.234  -1.483  46.113  1.00 43.46           C
ATOM   1490  OD1 ASP B 193      52.443  -0.715  47.060  1.00 45.59           O
ATOM   1491  OD2 ASP B 193      52.311  -2.709  46.205  1.00 40.83           O
ATOM   1492  N   PHE B 194      54.848  -0.284  45.180  1.00 41.46           N
ATOM   1493  H   PHE B 194      54.466  -0.289  46.147  1.00  0.00           H
ATOM   1494  CA  PHE B 194      56.226  -0.667  44.940  1.00 47.52           C
ATOM   1495  C   PHE B 194      56.556  -1.806  45.891  1.00 51.53           C
ATOM   1496  O   PHE B 194      56.486  -1.673  47.119  1.00 49.89           O
ATOM   1497  CB  PHE B 194      57.185   0.492  45.194  1.00 46.62           C
ATOM   1498  CG  PHE B 194      58.614   0.170  44.777  1.00 47.15           C
ATOM   1499  CD1 PHE B 194      59.462  -0.556  45.634  1.00 47.59           C
ATOM   1500  CD2 PHE B 194      59.086   0.593  43.532  1.00 48.15           C
ATOM   1501  CE1 PHE B 194      60.769  -0.862  45.257  1.00 44.11           C
ATOM   1502  CE2 PHE B 194      60.402   0.282  43.159  1.00 46.57           C
ATOM   1503  CZ  PHE B 194      61.235  -0.440  44.015  1.00 44.20           C
ATOM   1504  N   ASP B 195      56.988  -2.908  45.290  1.00 59.73           N
ATOM   1505  H   ASP B 195      57.061  -2.900  44.253  1.00  0.00           H
ATOM   1506  CA  ASP B 195      57.367  -4.131  45.993  1.00 66.93           C
ATOM   1507  C   ASP B 195      58.823  -4.268  45.622  1.00 70.96           C
ATOM   1508  O   ASP B 195      59.111  -4.259  44.429  1.00 66.02           O
ATOM   1509  CB  ASP B 195      56.616  -5.369  45.457  1.00 66.17           C
ATOM   1510  N   ASN B 196      59.722  -4.422  46.607  1.00 79.37           N
ATOM   1511  H   ASN B 196      59.369  -4.440  47.585  1.00  0.00           H
ATOM   1512  CA  ASN B 196      61.179  -4.568  46.399  1.00 87.31           C
ATOM   1513  C   ASN B 196      61.654  -5.420  45.202  1.00 90.58           C
ATOM   1514  O   ASN B 196      62.656  -5.146  44.544  1.00 91.88           O
ATOM   1515  CB  ASN B 196      61.802  -5.167  47.653  1.00 86.55           C
ATOM   1516  N   ALA B 197      60.885  -6.490  44.974  1.00 93.27           N
ATOM   1517  H   ALA B 197      60.085  -6.657  45.618  1.00  0.00           H
ATOM   1518  CA  ALA B 197      61.089  -7.439  43.886  1.00 92.75           C
ATOM   1519  C   ALA B 197      60.449  -6.987  42.553  1.00 91.38           C
ATOM   1520  O   ALA B 197      61.116  -6.820  41.521  1.00 92.22           O
ATOM   1521  CB  ALA B 197      60.477  -8.777  44.285  1.00 94.25           C
ATOM   1522  N   LYS B 198      59.131  -6.712  42.639  1.00 85.16           N
ATOM   1523  H   LYS B 198      58.671  -6.741  43.571  1.00  0.00           H
ATOM   1524  CA  LYS B 198      58.332  -6.376  41.468  1.00 78.48           C
ATOM   1525  C   LYS B 198      58.573  -4.946  41.000  1.00 73.75           C
ATOM   1526  O   LYS B 198      58.234  -4.576  39.881  1.00 73.59           O
ATOM   1527  CB  LYS B 198      56.853  -6.544  41.800  1.00 76.65           C
ATOM   1528  N   GLY B 199      59.222  -4.164  41.858  1.00 68.47           N
ATOM   1529  H   GLY B 199      59.582  -4.583  42.739  1.00  0.00           H
ATOM   1530  CA  GLY B 199      59.447  -2.760  41.618  1.00 62.97           C
ATOM   1531  C   GLY B 199      58.097  -2.063  41.652  1.00 56.02           C
ATOM   1532  O   GLY B 199      57.234  -2.341  42.494  1.00 52.01           O
ATOM   1533  N   LEU B 200      57.992  -1.141  40.712  1.00 52.68           N
ATOM   1534  H   LEU B 200      58.823  -0.962  40.112  1.00  0.00           H
ATOM   1535  CA  LEU B 200      56.806  -0.369  40.463  1.00 50.54           C
ATOM   1536  C   LEU B 200      55.773  -1.228  39.784  1.00 49.30           C
ATOM   1537  O   LEU B 200      56.102  -1.822  38.761  1.00 51.37           O
ATOM   1538  CB  LEU B 200      57.036   0.778  39.535  1.00 50.16           C
ATOM   1539  CG  LEU B 200      57.381   2.095  40.130  1.00 50.64           C
ATOM   1540  CD1 LEU B 200      57.115   3.136  39.046  1.00 54.93           C
ATOM   1541  CD2 LEU B 200      56.543   2.424  41.363  1.00 49.86           C
ATOM   1542  N   ASN B 201      54.530  -1.257  40.276  1.00 44.89           N
ATOM   1543  H   ASN B 201      54.316  -0.687  41.119  1.00  0.00           H
ATOM   1544  CA  ASN B 201      53.471  -2.046  39.688  1.00 35.31           C
ATOM   1545  C   ASN B 201      52.201  -1.308  40.022  1.00 28.84           C
ATOM   1546  O   ASN B 201      52.138  -0.498  40.938  1.00 28.46           O
ATOM   1547  CB  ASN B 201      53.470  -3.474  40.283  1.00 35.44           C
ATOM   1548  CG  ASN B 201      53.355  -3.578  41.779  1.00 34.69           C
ATOM   1549  OD1 ASN B 201      52.256  -3.795  42.283  1.00 36.43           O
ATOM   1550  ND2 ASN B 201      54.430  -3.465  42.555  1.00 31.82           N
ATOM   1551 1HD2 ASN B 201      54.339  -3.560  43.587  1.00  0.00           H
ATOM   1552 2HD2 ASN B 201      55.361  -3.281  42.130  1.00  0.00           H
ATOM   1553  N   VAL B 202      51.241  -1.475  39.171  1.00 22.98           N
ATOM   1554  H   VAL B 202      51.410  -2.055  38.324  1.00  0.00           H
ATOM   1555  CA  VAL B 202      49.949  -0.881  39.365  1.00 27.41           C
ATOM   1556  C   VAL B 202      48.990  -2.001  39.809  1.00 25.27           C
ATOM   1557  O   VAL B 202      49.088  -3.090  39.274  1.00 29.30           O
ATOM   1558  CB  VAL B 202      49.568  -0.240  37.991  1.00 26.20           C
ATOM   1559  CG1 VAL B 202      48.141   0.237  38.026  1.00 21.51           C
ATOM   1560  CG2 VAL B 202      50.551   0.874  37.640  1.00 24.12           C
ATOM   1561  N   LYS B 203      48.062  -1.873  40.738  1.00 27.36           N
ATOM   1562  H   LYS B 203      48.022  -0.974  41.260  1.00  0.00           H
ATOM   1563  CA  LYS B 203      47.085  -2.906  41.087  1.00 26.09           C
ATOM   1564  C   LYS B 203      45.743  -2.347  40.639  1.00 27.24           C
ATOM   1565  O   LYS B 203      45.574  -1.117  40.577  1.00 31.40           O
ATOM   1566  CB  LYS B 203      47.094  -3.113  42.558  1.00 25.93           C
ATOM   1567  CG  LYS B 203      48.485  -3.555  42.920  1.00 27.51           C
ATOM   1568  CD  LYS B 203      48.438  -4.073  44.305  1.00 36.45           C
ATOM   1569  CE  LYS B 203      49.677  -4.909  44.559  1.00 40.35           C
ATOM   1570  NZ  LYS B 203      50.881  -4.093  44.534  1.00 50.52           N
ATOM   1571  HZ1 LYS B 203      50.972  -3.641  43.602  1.00  0.00           H
ATOM   1572  HZ2 LYS B 203      50.818  -3.362  45.271  1.00  0.00           H
ATOM   1573  HZ3 LYS B 203      51.710  -4.695  44.711  1.00  0.00           H
ATOM   1574  N   HIS B 204      44.787  -3.173  40.234  1.00 27.53           N
ATOM   1575  H   HIS B 204      44.979  -4.194  40.278  1.00  0.00           H
ATOM   1576  CA  HIS B 204      43.494  -2.750  39.735  1.00 27.05           C
ATOM   1577  C   HIS B 204      42.466  -3.381  40.658  1.00 29.08           C
ATOM   1578  O   HIS B 204      42.502  -4.595  40.859  1.00 31.79           O
ATOM   1579  CB  HIS B 204      43.295  -3.245  38.326  1.00 26.61           C
ATOM   1580  CG  HIS B 204      44.298  -2.581  37.400  1.00 32.81           C
ATOM   1581  ND1 HIS B 204      44.260  -1.377  36.811  1.00 34.84           N
ATOM   1582  CD2 HIS B 204      45.479  -3.181  37.032  1.00 30.16           C
ATOM   1583  CE1 HIS B 204      45.366  -1.254  36.105  1.00 30.74           C
ATOM   1584  NE2 HIS B 204      46.085  -2.339  36.252  1.00 28.99           N
ATOM   1585  N   TYR B 205      41.608  -2.586  41.307  1.00 27.10           N
ATOM   1586  H   TYR B 205      41.707  -1.561  41.164  1.00  0.00           H
ATOM   1587  CA  TYR B 205      40.546  -3.036  42.197  1.00 23.95           C
ATOM   1588  C   TYR B 205      39.205  -2.795  41.513  1.00 23.24           C
ATOM   1589  O   TYR B 205      38.972  -1.648  41.143  1.00 27.15           O
ATOM   1590  CB  TYR B 205      40.679  -2.252  43.483  1.00 19.35           C
ATOM   1591  CG  TYR B 205      41.994  -2.596  44.185  1.00 25.57           C
ATOM   1592  CD1 TYR B 205      42.095  -3.696  45.063  1.00 22.15           C
ATOM   1593  CD2 TYR B 205      43.095  -1.766  43.975  1.00 23.68           C
ATOM   1594  CE1 TYR B 205      43.289  -3.953  45.732  1.00 22.26           C
ATOM   1595  CE2 TYR B 205      44.295  -2.025  44.651  1.00 21.52           C
ATOM   1596  CZ  TYR B 205      44.391  -3.107  45.527  1.00 23.16           C
ATOM   1597  OH  TYR B 205      45.573  -3.282  46.237  1.00 23.84           O
ATOM   1598  HH  TYR B 205      45.495  -4.083  46.813  1.00  0.00           H
ATOM   1599  N   LYS B 206      38.324  -3.763  41.252  1.00 20.58           N
ATOM   1600  H   LYS B 206      38.549  -4.736  41.542  1.00  0.00           H
ATOM   1601  CA  LYS B 206      37.074  -3.510  40.584  1.00 18.92           C
ATOM   1602  C   LYS B 206      36.163  -2.807  41.594  1.00 22.87           C
ATOM   1603  O   LYS B 206      36.281  -3.036  42.808  1.00 19.82           O
ATOM   1604  CB  LYS B 206      36.530  -4.854  40.117  1.00 18.87           C
ATOM   1605  CG  LYS B 206      35.343  -4.649  39.219  1.00 23.91           C
ATOM   1606  CD  LYS B 206      34.904  -5.927  38.526  1.00 34.16           C
ATOM   1607  CE  LYS B 206      35.912  -6.521  37.563  1.00 34.73           C
ATOM   1608  NZ  LYS B 206      35.473  -7.788  36.999  1.00 41.96           N
ATOM   1609  HZ1 LYS B 206      35.323  -8.474  37.766  1.00  0.00           H
ATOM   1610  HZ2 LYS B 206      34.583  -7.645  36.480  1.00  0.00           H
ATOM   1611  HZ3 LYS B 206      36.201  -8.147  36.349  1.00  0.00           H
ATOM   1612  N   ILE B 207      35.235  -1.935  41.177  1.00 22.25           N
ATOM   1613  H   ILE B 207      35.134  -1.753  40.158  1.00  0.00           H
ATOM   1614  CA  ILE B 207      34.360  -1.231  42.116  1.00 24.23           C
ATOM   1615  C   ILE B 207      33.000  -1.575  41.528  1.00 24.91           C
ATOM   1616  O   ILE B 207      32.768  -1.268  40.367  1.00 26.71           O
ATOM   1617  CB  ILE B 207      34.596   0.352  42.116  1.00 22.09           C
ATOM   1618  CG1 ILE B 207      36.008   0.799  42.572  1.00 19.37           C
ATOM   1619  CG2 ILE B 207      33.573   0.937  43.073  1.00 18.47           C
ATOM   1620  CD1 ILE B 207      36.333   2.276  42.264  1.00 14.75           C
ATOM   1621  N   ARG B 208      32.114  -2.249  42.263  1.00 28.87           N
ATOM   1622  H   ARG B 208      32.379  -2.508  43.235  1.00  0.00           H
ATOM   1623  CA  ARG B 208      30.792  -2.645  41.781  1.00 27.49           C
ATOM   1624  C   ARG B 208      29.721  -1.755  42.344  1.00 30.21           C
ATOM   1625  O   ARG B 208      29.754  -1.256  43.472  1.00 28.93           O
ATOM   1626  CB  ARG B 208      30.475  -4.074  42.160  1.00 30.70           C
ATOM   1627  CG  ARG B 208      31.434  -4.961  41.427  1.00 27.54           C
ATOM   1628  CD  ARG B 208      30.880  -6.296  41.100  1.00 27.89           C
ATOM   1629  NE  ARG B 208      31.995  -7.149  40.715  1.00 33.33           N
ATOM   1630  HE  ARG B 208      32.830  -7.176  41.335  1.00  0.00           H
ATOM   1631  CZ  ARG B 208      32.005  -7.907  39.598  1.00 33.77           C
ATOM   1632  NH1 ARG B 208      30.959  -7.908  38.775  1.00 33.22           N
ATOM   1633 1HH1 ARG B 208      30.127  -7.322  38.991  1.00  0.00           H
ATOM   1634 2HH1 ARG B 208      30.974  -8.494  37.916  1.00  0.00           H
ATOM   1635  NH2 ARG B 208      33.031  -8.745  39.332  1.00 30.77           N
ATOM   1636 1HH2 ARG B 208      33.831  -8.814  39.993  1.00  0.00           H
ATOM   1637 2HH2 ARG B 208      33.021  -9.321  38.466  1.00  0.00           H
ATOM   1638  N   LYS B 209      28.766  -1.494  41.485  1.00 35.45           N
ATOM   1639  H   LYS B 209      28.767  -1.950  40.550  1.00  0.00           H
ATOM   1640  CA  LYS B 209      27.714  -0.574  41.838  1.00 38.21           C
ATOM   1641  C   LYS B 209      26.592  -1.475  42.353  1.00 37.59           C
ATOM   1642  O   LYS B 209      26.172  -2.370  41.631  1.00 38.56           O
ATOM   1643  CB  LYS B 209      27.422   0.208  40.532  1.00 42.91           C
ATOM   1644  CG  LYS B 209      26.708   1.581  40.600  1.00 53.99           C
ATOM   1645  CD  LYS B 209      25.283   1.634  41.136  1.00 60.46           C
ATOM   1646  CE  LYS B 209      24.228   1.169  40.125  1.00 69.97           C
ATOM   1647  NZ  LYS B 209      22.982   0.783  40.777  1.00 73.52           N
ATOM   1648  HZ1 LYS B 209      23.166   0.002  41.439  1.00  0.00           H
ATOM   1649  HZ2 LYS B 209      22.598   1.597  41.298  1.00  0.00           H
ATOM   1650  HZ3 LYS B 209      22.297   0.475  40.058  1.00  0.00           H
ATOM   1651  N   LEU B 210      26.121  -1.423  43.590  1.00 36.21           N
ATOM   1652  H   LEU B 210      26.589  -0.792  44.272  1.00  0.00           H
ATOM   1653  CA  LEU B 210      24.989  -2.200  44.038  1.00 39.83           C
ATOM   1654  C   LEU B 210      23.723  -1.759  43.307  1.00 43.73           C
ATOM   1655  O   LEU B 210      23.580  -0.594  42.910  1.00 40.78           O
ATOM   1656  CB  LEU B 210      24.815  -1.994  45.495  1.00 40.88           C
ATOM   1657  CG  LEU B 210      25.983  -2.501  46.296  1.00 44.38           C
ATOM   1658  CD1 LEU B 210      26.189  -1.617  47.524  1.00 44.74           C
ATOM   1659  CD2 LEU B 210      25.757  -3.977  46.561  1.00 38.67           C
ATOM   1660  N   ASP B 211      22.754  -2.653  43.087  1.00 50.92           N
ATOM   1661  H   ASP B 211      22.857  -3.614  43.472  1.00  0.00           H
ATOM   1662  CA  ASP B 211      21.554  -2.320  42.321  1.00 58.64           C
ATOM   1663  C   ASP B 211      20.814  -1.074  42.838  1.00 60.30           C
ATOM   1664  O   ASP B 211      20.496  -0.198  42.017  1.00 59.45           O
ATOM   1665  CB  ASP B 211      20.629  -3.539  42.308  1.00 60.82           C
ATOM   1666  N   SER B 212      20.685  -0.940  44.174  1.00 58.95           N
ATOM   1667  H   SER B 212      20.982  -1.732  44.779  1.00  0.00           H
ATOM   1668  CA  SER B 212      20.147   0.266  44.819  1.00 61.31           C
ATOM   1669  C   SER B 212      20.928   1.558  44.475  1.00 60.34           C
ATOM   1670  O   SER B 212      20.329   2.626  44.360  1.00 62.18           O
ATOM   1671  CB  SER B 212      20.176   0.093  46.318  1.00 61.72           C
ATOM   1672  OG  SER B 212      21.470  -0.416  46.660  1.00 70.33           O
ATOM   1673  HG  SER B 212      21.525  -0.542  47.640  1.00  0.00           H
ATOM   1674  N   GLY B 213      22.270   1.471  44.285  1.00 58.55           N
ATOM   1675  H   GLY B 213      22.734   0.551  44.426  1.00  0.00           H
ATOM   1676  CA  GLY B 213      23.088   2.610  43.892  1.00 51.41           C
ATOM   1677  C   GLY B 213      24.499   2.619  44.455  1.00 46.82           C
ATOM   1678  O   GLY B 213      25.393   3.074  43.750  1.00 45.69           O
ATOM   1679  N   GLY B 214      24.656   2.150  45.701  1.00 43.61           N
ATOM   1680  H   GLY B 214      23.810   1.815  46.205  1.00  0.00           H
ATOM   1681  CA  GLY B 214      25.938   2.080  46.395  1.00 39.89           C
ATOM   1682  C   GLY B 214      27.107   1.478  45.622  1.00 37.45           C
ATOM   1683  O   GLY B 214      26.936   0.888  44.564  1.00 38.58           O
ATOM   1684  N   PHE B 215      28.324   1.565  46.160  1.00 33.27           N
ATOM   1685  H   PHE B 215      28.389   2.002  47.102  1.00  0.00           H
ATOM   1686  CA  PHE B 215      29.580   1.106  45.556  1.00 27.06           C
ATOM   1687  C   PHE B 215      30.436   0.331  46.556  1.00 21.32           C
ATOM   1688  O   PHE B 215      30.478   0.698  47.736  1.00 21.44           O
ATOM   1689  CB  PHE B 215      30.436   2.288  45.090  1.00 25.83           C
ATOM   1690  CG  PHE B 215      29.851   3.032  43.930  1.00 22.15           C
ATOM   1691  CD1 PHE B 215      30.077   2.551  42.646  1.00 22.86           C
ATOM   1692  CD2 PHE B 215      29.084   4.158  44.191  1.00 21.60           C
ATOM   1693  CE1 PHE B 215      29.469   3.201  41.598  1.00 23.39           C
ATOM   1694  CE2 PHE B 215      28.486   4.792  43.120  1.00 18.24           C
ATOM   1695  CZ  PHE B 215      28.673   4.319  41.833  1.00 18.73           C
ATOM   1696  N   TYR B 216      31.181  -0.692  46.167  1.00 18.50           N
ATOM   1697  H   TYR B 216      31.191  -0.973  45.166  1.00  0.00           H
ATOM   1698  CA  TYR B 216      31.989  -1.429  47.135  1.00 20.58           C
ATOM   1699  C   TYR B 216      33.172  -2.079  46.409  1.00 21.78           C
ATOM   1700  O   TYR B 216      33.147  -2.340  45.190  1.00 18.01           O
ATOM   1701  CB  TYR B 216      31.114  -2.523  47.859  1.00 14.78           C
ATOM   1702  CG  TYR B 216      30.711  -3.702  46.958  1.00 22.86           C
ATOM   1703  CD1 TYR B 216      31.589  -4.788  46.751  1.00 20.47           C
ATOM   1704  CD2 TYR B 216      29.481  -3.686  46.304  1.00 23.18           C
ATOM   1705  CE1 TYR B 216      31.225  -5.841  45.905  1.00 19.10           C
ATOM   1706  CE2 TYR B 216      29.123  -4.738  45.451  1.00 23.26           C
ATOM   1707  CZ  TYR B 216      29.997  -5.803  45.250  1.00 21.33           C
ATOM   1708  OH  TYR B 216      29.660  -6.803  44.357  1.00 25.34           O
ATOM   1709  HH  TYR B 216      29.541  -6.412  43.455  1.00  0.00           H
ATOM   1710  N   ILE B 217      34.247  -2.180  47.180  1.00 23.05           N
ATOM   1711  H   ILE B 217      34.252  -1.694  48.099  1.00  0.00           H
ATOM   1712  CA  ILE B 217      35.410  -2.940  46.790  1.00 23.46           C
ATOM   1713  C   ILE B 217      35.340  -4.176  47.728  1.00 25.51           C
ATOM   1714  O   ILE B 217      35.601  -5.297  47.290  1.00 25.99           O
ATOM   1715  CB  ILE B 217      36.734  -2.095  47.015  1.00 24.56           C
ATOM   1716  CG1 ILE B 217      36.863  -1.021  45.935  1.00 18.29           C
ATOM   1717  CG2 ILE B 217      37.978  -3.001  46.931  1.00 21.91           C
ATOM   1718  CD1 ILE B 217      38.104  -0.111  46.103  1.00 11.16           C
ATOM   1719  N   THR B 218      34.911  -4.131  49.006  1.00 25.10           N
ATOM   1720  H   THR B 218      34.571  -3.219  49.372  1.00  0.00           H
ATOM   1721  CA  THR B 218      34.892  -5.276  49.908  1.00 23.44           C
ATOM   1722  C   THR B 218      33.601  -5.312  50.698  1.00 22.58           C
ATOM   1723  O   THR B 218      32.794  -4.393  50.575  1.00 23.25           O
ATOM   1724  CB  THR B 218      36.095  -5.266  50.913  1.00 21.01           C
ATOM   1725  OG1 THR B 218      35.820  -4.312  51.919  1.00 18.43           O
ATOM   1726  HG1 THR B 218      36.570  -4.290  52.565  1.00  0.00           H
ATOM   1727  CG2 THR B 218      37.420  -4.995  50.228  1.00 21.32           C
ATOM   1728  N   SER B 219      33.371  -6.315  51.544  1.00 22.05           N
ATOM   1729  H   SER B 219      34.114  -7.026  51.701  1.00  0.00           H
ATOM   1730  CA  SER B 219      32.099  -6.443  52.259  1.00 19.01           C
ATOM   1731  C   SER B 219      32.050  -5.604  53.522  1.00 19.03           C
ATOM   1732  O   SER B 219      31.024  -5.390  54.178  1.00 22.90           O
ATOM   1733  CB  SER B 219      31.918  -7.936  52.570  1.00 16.28           C
ATOM   1734  OG  SER B 219      33.115  -8.405  53.201  1.00 21.73           O
ATOM   1735  HG  SER B 219      33.020  -9.368  53.411  1.00  0.00           H
ATOM   1736  N   ARG B 220      33.250  -5.223  53.935  1.00 17.92           N
ATOM   1737  H   ARG B 220      34.090  -5.523  53.399  1.00  0.00           H
ATOM   1738  CA  ARG B 220      33.421  -4.401  55.111  1.00 22.81           C
ATOM   1739  C   ARG B 220      32.683  -3.036  55.055  1.00 26.00           C
ATOM   1740  O   ARG B 220      31.965  -2.687  55.999  1.00 25.26           O
ATOM   1741  CB  ARG B 220      34.928  -4.263  55.278  1.00 23.38           C
ATOM   1742  CG  ARG B 220      35.086  -3.750  56.658  1.00 28.29           C
ATOM   1743  CD  ARG B 220      36.523  -3.680  57.010  1.00 36.67           C
ATOM   1744  NE  ARG B 220      36.537  -3.426  58.430  1.00 46.20           N
ATOM   1745  HE  ARG B 220      35.710  -3.744  58.974  1.00  0.00           H
ATOM   1746  CZ  ARG B 220      37.509  -2.823  59.109  1.00 47.81           C
ATOM   1747  NH1 ARG B 220      38.583  -2.379  58.445  1.00 49.02           N
ATOM   1748 1HH1 ARG B 220      38.648  -2.508  57.415  1.00  0.00           H
ATOM   1749 2HH1 ARG B 220      39.353  -1.905  58.959  1.00  0.00           H
ATOM   1750  NH2 ARG B 220      37.342  -2.744  60.449  1.00 53.26           N
ATOM   1751 1HH2 ARG B 220      36.489  -3.143  60.891  1.00  0.00           H
ATOM   1752 2HH2 ARG B 220      38.066  -2.284  61.037  1.00  0.00           H
ATOM   1753  N   THR B 221      32.708  -2.364  53.888  1.00 28.49           N
ATOM   1754  H   THR B 221      33.166  -2.821  53.074  1.00  0.00           H
ATOM   1755  CA  THR B 221      32.136  -1.039  53.691  1.00 30.43           C
ATOM   1756  C   THR B 221      31.570  -0.855  52.295  1.00 26.25           C
ATOM   1757  O   THR B 221      32.148  -1.366  51.333  1.00 29.25           O
ATOM   1758  CB  THR B 221      33.185   0.086  53.825  1.00 34.19           C
ATOM   1759  OG1 THR B 221      34.358  -0.130  53.076  1.00 40.87           O
ATOM   1760  HG1 THR B 221      34.790  -0.969  53.376  1.00  0.00           H
ATOM   1761  CG2 THR B 221      33.678   0.056  55.218  1.00 40.69           C
ATOM   1762  N   GLN B 222      30.526  -0.035  52.170  1.00 23.11           N
ATOM   1763  H   GLN B 222      30.132   0.384  53.036  1.00  0.00           H
ATOM   1764  CA  GLN B 222      29.897   0.315  50.895  1.00 23.57           C
ATOM   1765  C   GLN B 222      29.809   1.837  51.000  1.00 23.82           C
ATOM   1766  O   GLN B 222      29.724   2.391  52.096  1.00 21.35           O
ATOM   1767  CB  GLN B 222      28.448  -0.128  50.738  1.00 28.73           C
ATOM   1768  CG  GLN B 222      27.889  -1.502  50.972  1.00 43.53           C
ATOM   1769  CD  GLN B 222      28.285  -2.053  52.312  1.00 47.69           C
ATOM   1770  OE1 GLN B 222      28.215  -1.383  53.334  1.00 54.07           O
ATOM   1771  NE2 GLN B 222      28.593  -3.309  52.481  1.00 50.65           N
ATOM   1772 1HE2 GLN B 222      28.761  -3.679  53.438  1.00  0.00           H
ATOM   1773 2HE2 GLN B 222      28.671  -3.941  51.658  1.00  0.00           H
ATOM   1774  N   PHE B 223      29.726   2.549  49.885  1.00 22.63           N
ATOM   1775  H   PHE B 223      29.672   2.044  48.977  1.00  0.00           H
ATOM   1776  CA  PHE B 223      29.707   3.989  49.872  1.00 21.05           C
ATOM   1777  C   PHE B 223      28.534   4.422  49.052  1.00 25.77           C
ATOM   1778  O   PHE B 223      28.270   3.784  48.016  1.00 25.49           O
ATOM   1779  CB  PHE B 223      30.952   4.431  49.229  1.00 18.19           C
ATOM   1780  CG  PHE B 223      32.059   4.030  50.155  1.00 20.32           C
ATOM   1781  CD1 PHE B 223      32.258   4.776  51.329  1.00 19.76           C
ATOM   1782  CD2 PHE B 223      32.858   2.928  49.847  1.00 21.34           C
ATOM   1783  CE1 PHE B 223      33.259   4.399  52.210  1.00 17.88           C
ATOM   1784  CE2 PHE B 223      33.872   2.563  50.752  1.00 21.03           C
ATOM   1785  CZ  PHE B 223      34.063   3.296  51.921  1.00 18.94           C
ATOM   1786  N   ASN B 224      27.870   5.526  49.416  1.00 25.60           N
ATOM   1787  H   ASN B 224      28.138   6.079  50.255  1.00  0.00           H
ATOM   1788  CA  ASN B 224      26.750   5.907  48.567  1.00 23.25           C
ATOM   1789  C   ASN B 224      27.238   6.653  47.378  1.00 22.20           C
ATOM   1790  O   ASN B 224      26.424   6.867  46.487  1.00 26.71           O
ATOM   1791  CB  ASN B 224      25.737   6.761  49.247  1.00 19.52           C
ATOM   1792  CG  ASN B 224      24.839   6.024  50.219  1.00 18.96           C
ATOM   1793  OD1 ASN B 224      24.099   5.102  49.904  1.00 24.38           O
ATOM   1794  ND2 ASN B 224      24.848   6.439  51.463  1.00 20.99           N
ATOM   1795 1HD2 ASN B 224      24.231   5.985  52.167  1.00  0.00           H
ATOM   1796 2HD2 ASN B 224      25.472   7.222  51.746  1.00  0.00           H
ATOM   1797  N   SER B 225      28.506   7.083  47.318  1.00 23.70           N
ATOM   1798  H   SER B 225      29.124   7.017  48.152  1.00  0.00           H
ATOM   1799  CA  SER B 225      29.008   7.642  46.076  1.00 24.00           C
ATOM   1800  C   SER B 225      30.452   7.292  45.819  1.00 24.15           C
ATOM   1801  O   SER B 225      31.178   6.876  46.738  1.00 28.82           O
ATOM   1802  CB  SER B 225      28.843   9.171  46.061  1.00 26.31           C
ATOM   1803  OG  SER B 225      29.364   9.964  47.121  1.00 29.15           O
ATOM   1804  HG  SER B 225      28.943   9.690  47.974  1.00  0.00           H
ATOM   1805  N   LEU B 226      30.901   7.491  44.585  1.00 24.10           N
ATOM   1806  H   LEU B 226      30.246   7.816  43.845  1.00  0.00           H
ATOM   1807  CA  LEU B 226      32.291   7.261  44.259  1.00 23.12           C
ATOM   1808  C   LEU B 226      33.206   8.200  44.955  1.00 22.92           C
ATOM   1809  O   LEU B 226      34.316   7.837  45.309  1.00 29.82           O
ATOM   1810  CB  LEU B 226      32.616   7.408  42.800  1.00 24.39           C
ATOM   1811  CG  LEU B 226      32.231   6.262  41.903  1.00 29.47           C
ATOM   1812  CD1 LEU B 226      32.749   6.531  40.515  1.00 27.13           C
ATOM   1813  CD2 LEU B 226      32.893   4.968  42.380  1.00 32.26           C
ATOM   1814  N   GLN B 227      32.767   9.417  45.229  1.00 26.02           N
ATOM   1815  H   GLN B 227      31.803   9.699  44.959  1.00  0.00           H
ATOM   1816  CA  GLN B 227      33.646  10.363  45.914  1.00 25.27           C
ATOM   1817  C   GLN B 227      33.793   9.954  47.364  1.00 21.79           C
ATOM   1818  O   GLN B 227      34.903  10.106  47.875  1.00 24.89           O
ATOM   1819  CB  GLN B 227      33.057  11.781  45.741  1.00 29.56           C
ATOM   1820  CG  GLN B 227      33.890  12.927  46.306  1.00 31.14           C
ATOM   1821  CD  GLN B 227      33.624  13.084  47.777  1.00 29.42           C
ATOM   1822  OE1 GLN B 227      32.502  12.855  48.226  1.00 30.20           O
ATOM   1823  NE2 GLN B 227      34.598  13.428  48.575  1.00 29.94           N
ATOM   1824 1HE2 GLN B 227      34.428  13.510  49.598  1.00  0.00           H
ATOM   1825 2HE2 GLN B 227      35.544  13.620  48.188  1.00  0.00           H
ATOM   1826  N   GLN B 228      32.764   9.398  48.018  1.00 20.50           N
ATOM   1827  H   GLN B 228      31.842   9.306  47.545  1.00  0.00           H
ATOM   1828  CA  GLN B 228      32.926   8.918  49.394  1.00 19.50           C
ATOM   1829  C   GLN B 228      33.883   7.731  49.497  1.00 19.08           C
ATOM   1830  O   GLN B 228      34.663   7.603  50.451  1.00 20.84           O
ATOM   1831  CB  GLN B 228      31.577   8.538  49.947  1.00 23.81           C
ATOM   1832  CG  GLN B 228      30.719   9.769  50.254  1.00 21.59           C
ATOM   1833  CD  GLN B 228      29.286   9.379  50.446  1.00 23.03           C
ATOM   1834  OE1 GLN B 228      28.521   9.444  49.498  1.00 23.27           O
ATOM   1835  NE2 GLN B 228      28.813   8.881  51.570  1.00 22.62           N
ATOM   1836 1HE2 GLN B 228      27.824   8.563  51.622  1.00  0.00           H
ATOM   1837 2HE2 GLN B 228      29.428   8.806  52.405  1.00  0.00           H
ATOM   1838  N   LEU B 229      33.849   6.853  48.494  1.00 18.87           N
ATOM   1839  H   LEU B 229      33.125   6.948  47.754  1.00  0.00           H
ATOM   1840  CA  LEU B 229      34.803   5.772  48.421  1.00 19.86           C
ATOM   1841  C   LEU B 229      36.229   6.326  48.242  1.00 21.79           C
ATOM   1842  O   LEU B 229      37.109   5.896  48.997  1.00 25.00           O
ATOM   1843  CB  LEU B 229      34.396   4.828  47.241  1.00 21.06           C
ATOM   1844  CG  LEU B 229      35.261   3.575  46.951  1.00 22.93           C
ATOM   1845  CD1 LEU B 229      34.380   2.477  46.376  1.00 19.15           C
ATOM   1846  CD2 LEU B 229      36.391   3.905  45.977  1.00 20.86           C
ATOM   1847  N   VAL B 230      36.578   7.264  47.339  1.00 20.08           N
ATOM   1848  H   VAL B 230      35.852   7.664  46.711  1.00  0.00           H
ATOM   1849  CA  VAL B 230      37.952   7.726  47.227  1.00 18.14           C
ATOM   1850  C   VAL B 230      38.367   8.396  48.530  1.00 20.70           C
ATOM   1851  O   VAL B 230      39.460   8.170  49.052  1.00 26.12           O
ATOM   1852  CB  VAL B 230      38.077   8.686  46.025  1.00 17.96           C
ATOM   1853  CG1 VAL B 230      39.457   9.327  46.017  1.00 19.14           C
ATOM   1854  CG2 VAL B 230      37.937   7.939  44.732  1.00  9.07           C
ATOM   1855  N   ALA B 231      37.455   9.152  49.124  1.00 22.95           N
ATOM   1856  H   ALA B 231      36.527   9.261  48.668  1.00  0.00           H
ATOM   1857  CA  ALA B 231      37.695   9.841  50.395  1.00 21.75           C
ATOM   1858  C   ALA B 231      38.033   8.886  51.543  1.00 24.90           C
ATOM   1859  O   ALA B 231      39.002   9.097  52.300  1.00 24.92           O
ATOM   1860  CB  ALA B 231      36.429  10.635  50.740  1.00 21.89           C
ATOM   1861  N   TYR B 232      37.229   7.822  51.696  1.00 23.13           N
ATOM   1862  H   TYR B 232      36.405   7.714  51.071  1.00  0.00           H
ATOM   1863  CA  TYR B 232      37.484   6.819  52.713  1.00 19.46           C
ATOM   1864  C   TYR B 232      38.847   6.148  52.499  1.00 18.78           C
ATOM   1865  O   TYR B 232      39.660   6.070  53.417  1.00 17.90           O
ATOM   1866  CB  TYR B 232      36.333   5.853  52.607  1.00 24.88           C
ATOM   1867  CG  TYR B 232      36.537   4.713  53.560  1.00 26.33           C
ATOM   1868  CD1 TYR B 232      36.193   4.863  54.882  1.00 27.25           C
ATOM   1869  CD2 TYR B 232      37.156   3.546  53.114  1.00 28.97           C
ATOM   1870  CE1 TYR B 232      36.494   3.833  55.771  1.00 31.74           C
ATOM   1871  CE2 TYR B 232      37.469   2.524  53.998  1.00 27.25           C
ATOM   1872  CZ  TYR B 232      37.144   2.686  55.327  1.00 30.39           C
ATOM   1873  OH  TYR B 232      37.494   1.714  56.230  1.00 41.03           O
ATOM   1874  HH  TYR B 232      38.478   1.604  56.230  1.00  0.00           H
ATOM   1875  N   TYR B 233      39.179   5.655  51.302  1.00 21.38           N
ATOM   1876  H   TYR B 233      38.518   5.784  50.509  1.00  0.00           H
ATOM   1877  CA  TYR B 233      40.430   4.943  51.061  1.00 21.22           C
ATOM   1878  C   TYR B 233      41.645   5.795  51.030  1.00 24.34           C
ATOM   1879  O   TYR B 233      42.737   5.219  51.068  1.00 23.73           O
ATOM   1880  CB  TYR B 233      40.393   4.124  49.755  1.00 20.13           C
ATOM   1881  CG  TYR B 233      39.543   2.874  50.033  1.00 21.52           C
ATOM   1882  CD1 TYR B 233      40.066   1.798  50.793  1.00 26.61           C
ATOM   1883  CD2 TYR B 233      38.239   2.802  49.564  1.00 20.40           C
ATOM   1884  CE1 TYR B 233      39.288   0.667  51.078  1.00 20.44           C
ATOM   1885  CE2 TYR B 233      37.458   1.681  49.836  1.00 23.51           C
ATOM   1886  CZ  TYR B 233      37.985   0.616  50.595  1.00 24.32           C
ATOM   1887  OH  TYR B 233      37.179  -0.470  50.881  1.00 22.93           O
ATOM   1888  HH  TYR B 233      37.690  -1.127  51.417  1.00  0.00           H
ATOM   1889  N   SER B 234      41.493   7.114  50.901  1.00 24.63           N
ATOM   1890  H   SER B 234      40.553   7.492  50.665  1.00  0.00           H
ATOM   1891  CA  SER B 234      42.598   8.038  51.080  1.00 27.36           C
ATOM   1892  C   SER B 234      42.942   8.099  52.566  1.00 28.72           C
ATOM   1893  O   SER B 234      44.090   8.334  52.921  1.00 29.87           O
ATOM   1894  CB  SER B 234      42.205   9.427  50.537  1.00 29.99           C
ATOM   1895  OG  SER B 234      42.134   9.484  49.094  1.00 34.78           O
ATOM   1896  HG  SER B 234      41.457   8.837  48.772  1.00  0.00           H
ATOM   1897  N   LYS B 235      41.982   7.894  53.482  1.00 33.49           N
ATOM   1898  H   LYS B 235      41.004   7.740  53.164  1.00  0.00           H
ATOM   1899  CA  LYS B 235      42.275   7.881  54.910  1.00 32.27           C
ATOM   1900  C   LYS B 235      42.605   6.461  55.366  1.00 32.34           C
ATOM   1901  O   LYS B 235      43.459   6.292  56.225  1.00 34.26           O
ATOM   1902  CB  LYS B 235      41.077   8.394  55.734  1.00 27.83           C
ATOM   1903  N   HIS B 236      42.016   5.381  54.831  1.00 34.76           N
ATOM   1904  H   HIS B 236      41.371   5.543  54.031  1.00  0.00           H
ATOM   1905  CA  HIS B 236      42.196   3.998  55.267  1.00 30.08           C
ATOM   1906  C   HIS B 236      42.445   3.038  54.111  1.00 28.74           C
ATOM   1907  O   HIS B 236      41.538   2.874  53.312  1.00 34.33           O
ATOM   1908  CB  HIS B 236      40.957   3.490  55.994  1.00 35.42           C
ATOM   1909  CG  HIS B 236      40.446   4.467  57.021  1.00 39.78           C
ATOM   1910  ND1 HIS B 236      40.906   4.732  58.234  1.00 44.24           N
ATOM   1911  CD2 HIS B 236      39.429   5.352  56.761  1.00 46.27           C
ATOM   1912  CE1 HIS B 236      40.225   5.749  58.709  1.00 47.71           C
ATOM   1913  NE2 HIS B 236      39.338   6.117  57.815  1.00 48.31           N
ATOM   1914  N   ALA B 237      43.577   2.341  53.973  1.00 27.35           N
ATOM   1915  H   ALA B 237      44.336   2.458  54.674  1.00  0.00           H
ATOM   1916  CA  ALA B 237      43.769   1.418  52.857  1.00 24.20           C
ATOM   1917  C   ALA B 237      42.832   0.222  52.889  1.00 24.50           C
ATOM   1918  O   ALA B 237      42.461  -0.271  51.827  1.00 28.18           O
ATOM   1919  CB  ALA B 237      45.175   0.852  52.836  1.00 21.89           C
ATOM   1920  N   ASP B 238      42.488  -0.269  54.099  1.00 28.69           N
ATOM   1921  H   ASP B 238      42.905   0.196  54.931  1.00  0.00           H
ATOM   1922  CA  ASP B 238      41.583  -1.395  54.354  1.00 26.94           C
ATOM   1923  C   ASP B 238      41.610  -2.519  53.365  1.00 24.45           C
ATOM   1924  O   ASP B 238      40.582  -2.973  52.880  1.00 22.95           O
ATOM   1925  CB  ASP B 238      40.164  -0.930  54.406  1.00 34.00           C
ATOM   1926  CG  ASP B 238      39.753  -0.316  55.696  1.00 44.27           C
ATOM   1927  OD1 ASP B 238      40.586   0.230  56.444  1.00 53.16           O
ATOM   1928  OD2 ASP B 238      38.555  -0.355  55.962  1.00 46.80           O
ATOM   1929  N   GLY B 239      42.808  -2.936  53.003  1.00 23.17           N
ATOM   1930  H   GLY B 239      43.661  -2.476  53.379  1.00  0.00           H
ATOM   1931  CA  GLY B 239      42.919  -4.032  52.085  1.00 23.57           C
ATOM   1932  C   GLY B 239      43.666  -3.655  50.842  1.00 29.48           C
ATOM   1933  O   GLY B 239      44.189  -4.532  50.158  1.00 34.77           O
ATOM   1934  N   LEU B 240      43.657  -2.393  50.436  1.00 32.04           N
ATOM   1935  H   LEU B 240      43.115  -1.685  50.972  1.00  0.00           H
ATOM   1936  CA  LEU B 240      44.397  -1.984  49.247  1.00 30.72           C
ATOM   1937  C   LEU B 240      45.903  -2.025  49.563  1.00 30.49           C
ATOM   1938  O   LEU B 240      46.329  -1.959  50.733  1.00 29.77           O
ATOM   1939  CB  LEU B 240      44.026  -0.563  48.832  1.00 24.19           C
ATOM   1940  CG  LEU B 240      42.624  -0.131  48.615  1.00 25.24           C
ATOM   1941  CD1 LEU B 240      42.680   1.316  48.184  1.00 24.59           C
ATOM   1942  CD2 LEU B 240      41.952  -0.945  47.556  1.00 25.68           C
ATOM   1943  N   CYS B 241      46.720  -2.085  48.505  1.00 32.52           N
ATOM   1944  H   CYS B 241      46.316  -2.122  47.547  1.00  0.00           H
ATOM   1945  CA  CYS B 241      48.159  -2.099  48.673  1.00 30.55           C
ATOM   1946  C   CYS B 241      48.668  -0.859  49.386  1.00 31.60           C
ATOM   1947  O   CYS B 241      49.626  -0.929  50.147  1.00 36.57           O
ATOM   1948  CB  CYS B 241      48.772  -2.218  47.321  1.00 27.85           C
ATOM   1949  SG  CYS B 241      48.292  -0.852  46.229  1.00 35.25           S
ATOM   1950  N   HIS B 242      48.112   0.336  49.204  1.00 32.68           N
ATOM   1951  H   HIS B 242      47.320   0.415  48.535  1.00  0.00           H
ATOM   1952  CA  HIS B 242      48.558   1.542  49.897  1.00 28.57           C
ATOM   1953  C   HIS B 242      47.331   2.421  50.039  1.00 26.99           C
ATOM   1954  O   HIS B 242      46.447   2.329  49.190  1.00 26.47           O
ATOM   1955  CB  HIS B 242      49.625   2.287  49.054  1.00 28.17           C
ATOM   1956  CG  HIS B 242      50.393   3.362  49.818  1.00 29.05           C
ATOM   1957  ND1 HIS B 242      51.598   3.299  50.370  1.00 35.83           N
ATOM   1958  CD2 HIS B 242      49.936   4.605  50.143  1.00 32.22           C
ATOM   1959  CE1 HIS B 242      51.886   4.409  51.015  1.00 29.37           C
ATOM   1960  NE2 HIS B 242      50.859   5.188  50.858  1.00 34.58           N
ATOM   1961  N   ARG B 243      47.202   3.264  51.064  1.00 25.32           N
ATOM   1962  H   ARG B 243      47.869   3.244  51.862  1.00  0.00           H
ATOM   1963  CA  ARG B 243      46.090   4.220  51.031  1.00 27.97           C
ATOM   1964  C   ARG B 243      46.320   5.121  49.821  1.00 25.63           C
ATOM   1965  O   ARG B 243      47.435   5.253  49.304  1.00 29.26           O
ATOM   1966  CB  ARG B 243      46.016   5.091  52.279  1.00 28.16           C
ATOM   1967  CG  ARG B 243      47.345   5.725  52.526  1.00 42.37           C
ATOM   1968  CD  ARG B 243      47.271   6.967  53.384  1.00 55.27           C
ATOM   1969  NE  ARG B 243      46.506   6.714  54.581  1.00 68.03           N
ATOM   1970  HE  ARG B 243      45.619   7.241  54.716  1.00  0.00           H
ATOM   1971  CZ  ARG B 243      46.872   5.838  55.532  1.00 76.00           C
ATOM   1972  NH1 ARG B 243      48.011   5.106  55.441  1.00 77.93           N
ATOM   1973 1HH1 ARG B 243      48.634   5.213  54.615  1.00  0.00           H
ATOM   1974 2HH1 ARG B 243      48.261   4.438  56.197  1.00  0.00           H
ATOM   1975  NH2 ARG B 243      46.052   5.703  56.578  1.00 79.87           N
ATOM   1976 1HH2 ARG B 243      45.177   6.263  56.628  1.00  0.00           H
ATOM   1977 2HH2 ARG B 243      46.289   5.038  57.342  1.00  0.00           H
ATOM   1978  N   LEU B 244      45.271   5.679  49.271  1.00 26.60           N
ATOM   1979  H   LEU B 244      44.329   5.504  49.676  1.00  0.00           H
ATOM   1980  CA  LEU B 244      45.395   6.534  48.112  1.00 25.30           C
ATOM   1981  C   LEU B 244      46.082   7.887  48.492  1.00 28.96           C
ATOM   1982  O   LEU B 244      45.699   8.550  49.474  1.00 27.77           O
ATOM   1983  CB  LEU B 244      43.972   6.693  47.565  1.00 20.32           C
ATOM   1984  CG  LEU B 244      43.111   5.471  47.260  1.00 16.79           C
ATOM   1985  CD1 LEU B 244      41.747   5.944  46.804  1.00 12.68           C
ATOM   1986  CD2 LEU B 244      43.779   4.600  46.241  1.00 10.85           C
ATOM   1987  N   THR B 245      47.150   8.295  47.792  1.00 26.94           N
ATOM   1988  H   THR B 245      47.507   7.707  47.012  1.00  0.00           H
ATOM   1989  CA  THR B 245      47.808   9.531  48.103  1.00 28.12           C
ATOM   1990  C   THR B 245      47.529  10.565  47.012  1.00 29.27           C
ATOM   1991  O   THR B 245      46.528  11.273  47.044  1.00 34.50           O
ATOM   1992  CB  THR B 245      49.324   9.255  48.286  1.00 25.95           C
ATOM   1993  OG1 THR B 245      49.768   8.600  47.116  1.00 35.28           O
ATOM   1994  HG1 THR B 245      49.268   7.753  47.004  1.00  0.00           H
ATOM   1995  CG2 THR B 245      49.645   8.291  49.407  1.00 26.28           C
ATOM   1996  N   THR B 246      48.321  10.631  45.973  1.00 29.04           N
ATOM   1997  H   THR B 246      49.060   9.904  45.887  1.00  0.00           H
ATOM   1998  CA  THR B 246      48.252  11.633  44.935  1.00 31.43           C
ATOM   1999  C   THR B 246      47.317  11.217  43.793  1.00 29.88           C
ATOM   2000  O   THR B 246      47.284  10.024  43.499  1.00 28.81           O
ATOM   2001  CB  THR B 246      49.812  11.803  44.634  1.00 33.06           C
ATOM   2002  OG1 THR B 246      50.267  12.750  45.605  1.00 38.69           O
ATOM   2003  HG1 THR B 246      51.236  12.909  45.481  1.00  0.00           H
ATOM   2004  CG2 THR B 246      50.209  12.245  43.261  1.00 37.65           C
ATOM   2005  N   VAL B 247      46.511  12.081  43.141  1.00 27.95           N
ATOM   2006  H   VAL B 247      46.431  13.058  43.489  1.00  0.00           H
ATOM   2007  CA  VAL B 247      45.754  11.686  41.969  1.00 23.99           C
ATOM   2008  C   VAL B 247      46.800  11.634  40.857  1.00 28.69           C
ATOM   2009  O   VAL B 247      47.794  12.376  40.904  1.00 33.20           O
ATOM   2010  CB  VAL B 247      44.671  12.711  41.604  1.00 23.03           C
ATOM   2011  CG1 VAL B 247      44.035  12.418  40.237  1.00 27.77           C
ATOM   2012  CG2 VAL B 247      43.558  12.592  42.605  1.00 20.55           C
ATOM   2013  N   CYS B 248      46.647  10.777  39.855  1.00 24.92           N
ATOM   2014  H   CYS B 248      45.804  10.168  39.856  1.00  0.00           H
ATOM   2015  CA  CYS B 248      47.581  10.640  38.764  1.00 26.51           C
ATOM   2016  C   CYS B 248      47.846  12.008  38.126  1.00 27.64           C
ATOM   2017  O   CYS B 248      46.889  12.767  37.902  1.00 28.21           O
ATOM   2018  CB  CYS B 248      46.959   9.687  37.747  1.00 25.72           C
ATOM   2019  SG  CYS B 248      48.023   9.319  36.347  1.00 25.81           S
ATOM   2020  N   PRO B 249      49.091  12.393  37.880  1.00 27.87           N
ATOM   2021  CA  PRO B 249      49.443  13.658  37.252  1.00 28.24           C
ATOM   2022  C   PRO B 249      48.758  13.926  35.908  1.00 30.33           C
ATOM   2023  O   PRO B 249      48.546  13.013  35.119  1.00 31.22           O
ATOM   2024  CB  PRO B 249      50.930  13.584  37.170  1.00 24.99           C
ATOM   2025  CG  PRO B 249      51.225  12.808  38.426  1.00 29.26           C
ATOM   2026  CD  PRO B 249      50.277  11.654  38.271  1.00 26.58           C
ATOM   2027  OXT PRO B 249      48.371  15.062  35.669  1.00 33.17           O
TER
END
