# Supplementary material for: TopologyNet: Topology based deep convolutional and multi-task neural networks for biomolecular property predictions
Source: PLoS Comput Biol. 2017 Jul 27;13(7):e1005690. doi: 10.1371/journal.pcbi.1005690 (PMC5549771; doi:10.1371/journal.pcbi.1005690)
Supplement: S1 Code — Source code for the generation of 1D image-like topological features for the binding problem. (ZIP) [file pcbi.1005690.s003.zip › Run_alpha_hydro.py]

import os
import numpy as np
import scipy as sp
from    dionysus        import Filtration, StaticPersistence, data_dim_cmp, vertex_cmp, \
                               fill_alpha3D_complex, fill_alpha2D_complex, points_file
from    sys             import argv, exit
from    math            import sqrt
import sys

InputFile = sys.argv[1]
ProOutFile = sys.argv[2]
LigOutFile = sys.argv[3]
ComOutFile = sys.argv[4]


cut = 50.0

structfile = open(InputFile)
data = np.load(structfile)
PRO = data['PRO']; LIG = data['LIG']
structfile.close()
pro_pt = []; lig_pt = []; pro_lig_pt = []
for atom in PRO:
	pos = []
	if atom['typ'].replace(" ", "") == 'C':
		pos.extend([atom['pos'][0], atom['pos'][1], atom['pos'][2]])
		pro_pt.append(pos); pro_lig_pt.append(pos)
for atom in LIG:
	pos = []
	if atom['typ'].replace(" ", "") == 'C':
		pos.extend([atom['pos'][0], atom['pos'][1], atom['pos'][2]])
		lig_pt.append(pos); pro_lig_pt.append(pos)
#PH calculation
pro_out_file = open(ProOutFile, 'w')
lig_out_file = open(LigOutFile, 'w')
pro_lig_out_file = open(ComOutFile, 'w')

#Protein
f = Filtration()
fill_alpha3D_complex(pro_pt, f)
f.sort(data_dim_cmp)
p = StaticPersistence(f)
p.pair_simplices()
smap = p.make_simplex_map(f)
for i in p:
	if i.sign():
		b = smap[i]
		if i.unpaired():
			pro_out_file.write(str(b.dimension())+' '+str(sqrt(b.data[0]))+' '+'inf\n')
			continue
		d = smap[i.pair()]
		pro_out_file.write(str(b.dimension())+' '+str(sqrt(b.data[0]))+' '+str(sqrt(d.data[0]))+'\n')
#Protein&Ligand
f = Filtration()
fill_alpha3D_complex(pro_lig_pt, f)
f.sort(data_dim_cmp)
p = StaticPersistence(f)
p.pair_simplices()
smap = p.make_simplex_map(f)
for i in p:
	if i.sign():
		b = smap[i]
		if i.unpaired():
			pro_lig_out_file.write(str(b.dimension())+' '+str(sqrt(b.data[0]))+' '+'inf\n')
			continue
		d = smap[i.pair()]
		pro_lig_out_file.write(str(b.dimension())+' '+str(sqrt(b.data[0]))+' '+str(sqrt(d.data[0]))+'\n')
#Ligand
if len(lig_pt) < 4: exit()
f = Filtration()
fill_alpha3D_complex(lig_pt, f)
f.sort(data_dim_cmp)
p = StaticPersistence(f)
p.pair_simplices()
smap = p.make_simplex_map(f)
for i in p:
	if i.sign():
		b = smap[i]
		if i.unpaired():
			lig_out_file.write(str(b.dimension())+' '+str(sqrt(b.data[0]))+' '+'inf\n')
			continue
		d = smap[i.pair()]
		lig_out_file.write(str(b.dimension())+' '+str(sqrt(b.data[0]))+' '+str(sqrt(d.data[0]))+'\n')
