# Supplementary material for: TopologyNet: Topology based deep convolutional and multi-task neural networks for biomolecular property predictions
Source: PLoS Comput Biol. 2017 Jul 27;13(7):e1005690. doi: 10.1371/journal.pcbi.1005690 (PMC5549771; doi:10.1371/journal.pcbi.1005690)
Supplement: S1 Code — Source code for the generation of 1D image-like topological features for the binding problem. (ZIP) [file pcbi.1005690.s003.zip › Usage_BP.txt]

Input files:
1. [protein.pdb] the pdb file of the protein in the protein-ligand complex. Example file: 1a1e_protein.pdb
2. [ligand.mol2] the mol2 file of the ligand in the protein-ligand complex. Example file: 1a1e_ligand.pdb

Output file:
1. [complex_digit.npy] the 1D image like feature for the protein-ligand complex

Required software:
1. numpy & scipy
2. dionysus with cgal support

Usage:
1. python Get_structure.py protein.pdb ligand.mol2 complex.npz
2. python Run_alpha.py complex.npz protein.PH ligand.PH complex.PH
3. python Run_alpha_hydro.py complex.npz protein_C-C.PH ligand_C-C.PH complex_C-C.PH
4. python PrepareData.py complex.npz protein.PH complex.PH protein_C-C.PH complex_C-C.PH complex_digit.npy
