# Supplementary material for: TopologyNet: Topology based deep convolutional and multi-task neural networks for biomolecular property predictions
Source: PLoS Comput Biol. 2017 Jul 27;13(7):e1005690. doi: 10.1371/journal.pcbi.1005690 (PMC5549771; doi:10.1371/journal.pcbi.1005690)
Supplement: S2 Code — Source code for the generation of 1D image-like topological features for the mutation problem. (ZIP) [file pcbi.1005690.s004.zip]

Archive with 4 entries (4 files):
- 1a43_A_G156A_mut.mutinfo
- 1a43_A_wild_156.mutinfo
- MutationFeature.py
- Usage_MP.txt
