# Supplementary material for: TopologyNet: Topology based deep convolutional and multi-task neural networks for biomolecular property predictions
Source: PLoS Comput Biol. 2017 Jul 27;13(7):e1005690. doi: 10.1371/journal.pcbi.1005690 (PMC5549771; doi:10.1371/journal.pcbi.1005690)
Supplement: S2 Code — Source code for the generation of 1D image-like topological features for the mutation problem. (ZIP) [file pcbi.1005690.s004.zip › 1a43_A_G156A_mut.mutinfo]

148 N 27.132 41.414 -4.67
148 C 26.829 40.029 -4.204
148 C 26.4 40.026 -2.722
148 O 27.233 40.015 -1.805
148 C 28.033 39.052 -4.464
148 O 28.297 38.961 -5.873
148 C 27.725 37.657 -3.944
148 H 27.376 42.106 -3.989
148 H 25.985 39.675 -4.782
148 H 28.909 39.506 -3.967
148 H 26.9 37.197 -4.526
148 H 27.978 37.383 -2.902
148 H 28.558 37.022 -4.337
148 H 27.89 41.549 -5.309
148 H 26.421 41.921 -5.16
148 H 27.475 38.652 -6.362
149 N 25.086 40.071 -2.51
149 C 24.498 40.076 -1.171
149 C 24.019 38.683 -0.765
149 O 23.058 38.542 -0.012
149 C 23.309 41.042 -1.137
149 O 22.255 40.598 -1.981
149 H 24.495 40.348 -3.288
149 H 25.275 40.396 -0.5
149 H 22.861 40.938 -0.114
149 H 23.545 42.121 -1.269
149 H 22.638 40.254 -2.836
150 N 24.673 37.652 -1.279
150 C 24.27 36.297 -0.968
150 C 24.726 35.925 0.435
150 O 24.048 35.176 1.125
150 C 24.829 35.308 -2.005
150 C 24.164 33.94 -1.87
150 C 26.321 35.196 -1.864
150 C 22.738 33.899 -2.339
150 H 25.573 37.809 -1.702
150 H 23.165 36.268 -0.971
150 H 24.57 35.742 -2.999
150 H 24.481 33.164 -1.145
150 H 24.651 33.42 -2.716
150 H 26.611 35.014 -0.806
150 H 26.413 34.097 -2.043
150 H 26.912 36.124 -1.799
150 H 22.443 34.862 -2.816
150 H 22.3 32.917 -2.575
150 H 22.211 34.042 -1.378
151 N 25.849 36.49 0.872
151 C 26.375 36.214 2.207
151 C 25.359 36.561 3.3
151 O 25.464 36.082 4.434
151 C 27.683 36.984 2.468
151 C 29.046 36.42 2.041
151 C 30.139 37.396 2.42
151 C 29.312 35.08 2.696
151 H 26.321 37.15 0.289
151 H 26.552 35.144 2.292
151 H 27.762 36.752 3.556
151 H 27.456 38.063 2.438
151 H 29.091 36.3 0.935
151 H 30.195 37.495 3.526
151 H 31.127 36.87 2.392
151 H 30.216 38.317 1.817
151 H 29.539 35.201 3.781
151 H 28.481 34.349 2.571
151 H 30.172 34.537 2.264
152 N 24.369 37.382 2.961
152 C 23.365 37.782 3.94
152 C 22.127 36.907 3.977
152 O 21.181 37.193 4.709
152 C 22.984 39.255 3.765
152 C 24.075 40.205 4.251
152 O 24.7 39.926 5.305
152 O 24.302 41.232 3.576
152 H 24.448 37.906 2.102
152 H 23.796 37.537 4.916
152 H 21.946 39.567 3.981
152 H 22.993 39.365 2.659
153 N 22.122 35.847 3.176
153 C 20.993 34.924 3.17
153 C 21.292 33.733 4.081
153 O 21.974 32.783 3.683
153 C 20.661 34.429 1.755
153 C 20.43 35.631 0.843
153 C 19.4 33.57 1.775
153 C 19.326 36.54 1.332
153 H 22.928 35.644 2.623
153 H 20.119 35.442 3.533
153 H 21.492 33.832 1.308
153 H 20.056 35.26 -0.133
153 H 21.288 36.267 1.144
153 H 18.57 34.115 2.268
153 H 19.427 32.499 1.989
153 H 18.995 33.576 0.74
153 H 19.573 36.939 2.339
153 H 18.371 35.986 1.465
153 H 19.538 37.503 0.825
154 N 20.82 33.834 5.323
154 C 20.985 32.799 6.338
154 C 19.636 32.201 6.711
154 O 18.607 32.888 6.71
154 C 21.633 33.376 7.586
154 C 23.079 33.708 7.414
154 C 23.69 34.076 8.741
154 N 25.143 33.964 8.687
154 C 25.816 32.869 9.046
154 N 25.168 31.79 9.496
154 N 27.142 32.837 8.94
154 H 20.535 34.75 5.634
154 H 21.578 31.993 5.9
154 H 21.457 32.738 8.48
154 H 21.121 34.336 7.792
154 H 23.648 32.822 7.055
154 H 23.188 34.583 6.732
154 H 23.232 33.396 9.495
154 H 23.381 35.097 9.063
154 H 25.664 34.809 8.486
154 H 24.215 31.851 9.775
154 H 25.687 31.079 9.97
154 H 27.66 33.674 8.806
154 H 27.645 32.139 9.45
155 N 19.64 30.905 6.993
155 C 18.418 30.207 7.375
155 C 18.061 30.623 8.799
155 O 18.933 30.661 9.676
155 C 18.624 28.68 7.307
155 C 17.344 27.855 7.539
155 C 17.585 26.355 7.571
155 H 20.527 30.457 7.168
155 H 17.622 30.503 6.688
155 H 18.973 28.425 6.276
155 H 19.579 28.324 7.763
155 H 16.581 27.971 6.742
155 H 16.705 28.201 8.383
155 H 15.629 25.983 7.954
155 O 18.725 25.887 7.498
155 N 16.505 25.592 7.678
155 H 16.618 24.65 8.004
156 N 16.788 30.949 9.021
156 C 16.339 31.342 10.347
156 C 16.461 30.226 11.374
156 O 16.573 29.049 11.009
156 C 14.871 31.821 10.315
156 H 16.197 31.151 8.227
156 H 16.957 32.156 10.726
156 H 14.709 32.576 11.114
156 H 14.637 32.299 9.34
156 H 14.16 30.986 10.488
157 N 16.427 30.56 12.674
157 C 16.537 29.562 13.745
157 C 15.471 28.466 13.657
157 O 15.746 27.296 13.944
157 C 16.392 30.408 15.01
157 C 15.547 31.573 14.555
157 C 16.176 31.903 13.233
157 H 17.524 29.113 13.657
157 H 15.747 29.732 15.626
157 H 17.238 30.72 15.666
157 H 14.493 31.204 14.513
157 H 15.659 32.382 15.314
157 H 15.371 32.299 12.56
157 H 16.996 32.634 13.302
158 N 14.26 28.855 13.265
158 C 13.143 27.922 13.116
158 C 12.51 28.047 11.723
158 O 11.318 27.762 11.542
158 C 12.069 28.169 14.193
158 C 12.467 27.801 15.628
158 C 12.677 26.297 15.807
158 C 13.15 25.969 17.224
158 N 13.53 24.533 17.4
158 H 14.095 29.825 13.117
158 H 13.5 26.882 13.19
158 H 11.155 27.576 13.93
158 H 11.818 29.254 14.245
158 H 11.627 28.042 16.313
158 H 13.345 28.373 16.0
158 H 11.952 25.595 15.337
158 H 13.607 26.096 15.225
158 H 12.22 26.112 17.828
158 H 13.715 26.754 17.785
158 H 14.507 24.379 17.068
158 H 12.924 23.94 16.792
158 H 13.38 24.279 18.396
159 N 13.302 28.5 10.748
159 C 12.829 28.655 9.372
159 C 12.906 27.307 8.644
159 O 13.899 26.586 8.764
159 C 13.671 29.715 8.645
159 C 13.254 29.978 7.195
159 C 13.95 31.171 6.552
159 O 15.134 31.461 6.867
159 O 13.287 31.811 5.708
159 H 14.251 28.736 10.964
159 H 11.775 28.906 9.42
159 H 14.668 29.246 8.479
159 H 13.724 30.653 9.243
159 H 13.174 29.152 6.459
159 H 12.15 30.121 7.214
160 N 11.834 26.927 7.922
160 C 11.815 25.657 7.186
160 C 12.845 25.724 6.051
160 O 12.944 26.751 5.371
160 C 10.393 25.614 6.613
160 C 9.609 26.528 7.505
160 C 10.573 27.654 7.725
160 H 12.143 24.786 7.712
160 H 10.046 24.551 6.654
160 H 10.289 25.712 5.519
160 H 8.94 26.104 8.263
160 H 8.835 27.0 6.865
160 H 10.678 28.139 6.722
160 H 10.347 28.517 8.376
161 N 13.605 24.645 5.84
161 C 14.626 24.625 4.782
161 C 14.074 25.047 3.429
161 O 14.754 25.713 2.663
161 C 15.264 23.242 4.65
161 C 16.491 23.219 3.767
161 C 17.654 23.894 4.146
161 C 16.5 22.491 2.58
161 C 18.816 23.841 3.348
161 C 17.649 22.435 1.781
161 C 18.812 23.109 2.169
161 H 13.639 23.932 6.56
161 H 15.389 25.342 5.077
161 H 14.543 22.507 4.227
161 H 15.571 22.649 5.538
161 H 17.656 24.461 5.066
161 H 15.603 21.968 2.282
161 H 19.714 24.364 3.646
161 H 17.647 21.868 0.862
161 H 19.701 23.067 1.557
162 N 12.833 24.662 3.161
162 C 12.155 24.983 1.918
162 C 12.15 26.493 1.661
162 O 12.566 26.946 0.594
162 C 10.735 24.435 1.991
162 C 9.842 24.749 0.829
162 C 8.414 24.363 1.19
162 N 7.436 25.329 0.687
162 C 7.392 26.618 1.027
162 N 8.279 27.118 1.877
162 N 6.445 27.405 0.527
162 H 12.327 24.165 3.864
162 H 12.672 24.476 1.1
162 H 10.677 23.365 2.282
162 H 10.236 24.98 2.82
162 H 10.116 24.037 0.02
162 H 10.03 25.779 0.446
162 H 8.17 23.309 0.899
162 H 8.375 24.39 2.313
162 H 6.642 24.941 0.177
162 H 8.956 26.525 2.292
162 H 8.175 28.049 2.209
162 H 5.776 27.035 -0.102
162 H 6.413 28.364 0.781
163 N 11.723 27.27 2.653
163 C 11.682 28.731 2.529
163 C 13.067 29.335 2.393
163 O 13.262 30.318 1.684
163 C 10.969 29.367 3.727
163 C 9.481 29.137 3.699
163 O 8.796 29.829 2.913
163 O 9.0 28.254 4.443
163 H 11.65 26.866 3.575
163 H 11.16 28.95 1.605
163 H 11.345 28.84 4.633
163 H 11.169 30.407 4.037
164 N 14.02 28.775 3.121
164 C 15.393 29.253 3.069
164 C 15.924 29.103 1.64
164 O 16.658 29.958 1.147
164 C 16.236 28.453 4.067
164 C 17.72 28.494 3.829
164 C 18.408 29.701 3.793
164 C 18.446 27.32 3.647
164 C 19.793 29.739 3.575
164 C 19.834 27.349 3.429
164 C 20.497 28.56 3.397
164 O 21.85 28.6 3.174
164 H 13.747 28.174 3.888
164 H 15.567 30.279 3.349
164 H 15.99 27.375 3.99
164 H 15.879 28.759 5.063
164 H 17.852 30.617 3.935
164 H 17.921 26.377 3.675
164 H 20.318 30.682 3.547
164 H 20.388 26.435 3.288
164 H 22.191 27.669 3.049
165 N 15.506 28.025 0.976
165 C 15.903 27.722 -0.397
165 C 15.328 28.738 -1.387
165 O 16.054 29.232 -2.242
165 C 15.501 26.275 -0.785
165 C 15.727 26.033 -2.258
165 C 16.31 25.277 0.027
165 H 14.943 27.359 1.464
165 H 16.956 27.849 -0.479
165 H 14.435 26.118 -0.514
165 H 16.779 26.28 -2.519
165 H 15.438 25.008 -2.571
165 H 15.097 26.77 -2.805
165 H 17.395 25.537 0.014
165 H 16.008 24.223 -0.154
165 H 15.93 25.425 1.054
166 N 14.046 29.078 -1.261
166 C 13.44 30.071 -2.159
166 C 14.138 31.419 -2.043
166 O 14.291 32.128 -3.026
166 C 11.962 30.278 -1.839
166 C 11.124 29.079 -2.171
166 O 11.252 28.058 -1.464
166 O 10.324 29.162 -3.131
166 H 13.563 28.832 -0.41
166 H 13.537 29.75 -3.195
166 H 11.915 30.275 -0.712
166 H 11.6 31.294 -2.048
167 N 14.547 31.765 -0.827
167 C 15.217 33.035 -0.57
167 C 16.65 33.042 -1.072
167 O 17.23 34.107 -1.306
167 C 15.205 33.366 0.927
167 C 13.816 33.362 1.553
167 C 13.771 34.13 2.85
167 N 14.674 33.594 3.86
167 C 15.852 34.124 4.166
167 N 16.292 35.189 3.505
167 N 16.596 33.573 5.118
167 H 14.412 31.127 -0.07
167 H 14.726 33.849 -1.088
167 H 15.592 32.471 1.455
167 H 16.017 34.036 1.269
167 H 13.45 32.334 1.745
167 H 13.124 33.735 0.777
167 H 12.781 33.886 3.32
167 H 14.071 35.181 2.655
167 H 14.296 32.876 4.475
167 H 15.701 35.648 2.854
167 H 17.139 35.628 3.782
167 H 16.254 32.792 5.623
167 H 17.476 33.968 5.35
168 N 17.222 31.852 -1.225
168 C 18.598 31.709 -1.692
168 C 18.665 31.866 -3.209
168 O 19.435 32.677 -3.724
168 C 19.153 30.337 -1.281
168 C 20.647 30.228 -1.371
168 C 21.454 30.814 -0.406
168 C 21.245 29.544 -2.418
168 C 22.841 30.713 -0.471
168 C 22.623 29.437 -2.495
168 C 23.427 30.029 -1.519
168 H 16.779 31.052 -0.787
168 H 19.188 32.5 -1.251
168 H 18.621 29.399 -1.541
168 H 18.915 30.275 -0.198
168 H 20.997 31.353 0.411
168 H 20.624 29.089 -3.176
168 H 23.462 31.168 0.287
168 H 23.08 28.898 -3.312
168 H 24.503 29.952 -1.576
169 N 17.835 31.101 -3.912
169 C 17.81 31.134 -5.365
169 C 17.107 32.361 -5.919
169 O 17.349 32.771 -7.058
169 C 17.208 29.838 -5.91
169 C 18.101 28.638 -5.674
169 C 19.287 28.48 -6.397
169 C 17.804 27.697 -4.682
169 C 20.161 27.415 -6.143
169 C 18.673 26.623 -4.416
169 C 19.852 26.492 -5.149
169 O 20.714 25.447 -4.898
169 H 17.254 30.443 -3.43
169 H 18.859 31.214 -5.641
169 H 16.229 29.651 -5.425
169 H 16.897 29.863 -6.98
169 H 19.525 29.201 -7.166
169 H 16.891 27.806 -4.116
169 H 21.074 27.306 -6.709
169 H 18.435 25.904 -3.649
169 H 21.391 25.737 -4.225
170 N 16.251 32.962 -5.103
170 C 15.554 34.157 -5.528
170 C 16.58 35.285 -5.586
170 O 16.466 36.18 -6.409
170 C 14.423 34.497 -4.564
170 C 13.335 35.318 -5.204
170 C 12.121 35.444 -4.306
170 C 11.152 36.46 -4.886
170 N 9.958 36.659 -4.022
170 H 16.264 32.726 -4.125
170 H 15.218 33.992 -6.552
170 H 13.996 33.535 -4.189
170 H 14.81 35.115 -3.724
170 H 12.829 34.682 -5.969
170 H 13.698 36.368 -5.342
170 H 11.643 34.458 -4.119
170 H 12.438 35.796 -3.295
170 H 10.785 36.051 -5.847
170 H 11.673 37.445 -4.909
170 H 10.263 37.0 -3.088
170 H 9.507 35.721 -3.973
170 H 9.5 37.495 -4.42
171 N 17.613 35.198 -4.752
171 C 18.676 36.201 -4.707
171 C 19.696 35.973 -5.817
171 O 20.31 36.921 -6.315
171 C 19.407 36.154 -3.353
171 O 18.467 36.422 -2.309
171 C 20.547 37.172 -3.293
171 H 17.665 34.415 -4.132
171 H 18.21 37.16 -4.864
171 H 19.759 35.126 -3.115
171 H 20.189 38.176 -3.601
171 H 21.546 36.69 -3.229
171 H 20.557 37.353 -2.188
171 H 18.041 35.567 -1.992
172 N 19.885 34.706 -6.179
172 C 20.824 34.325 -7.233
172 C 20.353 34.826 -8.607
172 O 21.171 35.274 -9.423
172 C 21.01 32.808 -7.237
172 C 22.362 32.3 -6.74
172 C 22.891 33.165 -5.625
172 C 22.211 30.87 -6.285
172 H 19.55 33.984 -5.558
172 H 21.771 34.824 -7.037
172 H 20.221 32.241 -6.697
172 H 20.813 32.431 -8.266
172 H 23.116 32.298 -7.566
172 H 22.146 33.221 -4.802
172 H 23.58 32.484 -5.085
172 H 23.35 34.148 -5.848
172 H 21.686 30.815 -5.304
172 H 21.616 30.266 -7.008
172 H 23.203 30.384 -6.171
173 N 19.035 34.761 -8.84
173 C 18.42 35.217 -10.093
173 C 18.689 36.7 -10.255
173 O 19.255 37.126 -11.256
173 C 16.904 35.027 -10.074
173 C 16.425 33.612 -9.948
173 C 14.912 33.602 -9.84
173 N 14.408 32.31 -9.392
173 C 13.231 32.123 -8.805
173 N 12.407 33.145 -8.585
173 N 12.888 30.906 -8.418
173 H 18.429 34.605 -8.048
173 H 18.888 34.692 -10.908
173 H 16.461 35.604 -9.231
173 H 16.533 35.432 -11.032
173 H 17.035 32.899 -9.343
173 H 16.587 33.142 -10.946
173 H 14.444 33.901 -10.803
173 H 14.577 34.29 -9.038
173 H 15.075 31.54 -9.389
173 H 12.726 34.083 -8.679
173 H 11.498 32.977 -8.219
173 H 13.56 30.175 -8.392
173 H 12.16 30.807 -7.741
174 N 18.275 37.471 -9.252
174 C 18.444 38.917 -9.237
174 C 19.861 39.29 -9.618
174 O 20.072 40.201 -10.414
174 C 18.11 39.465 -7.867
174 H 18.05 37.017 -8.38
174 H 17.761 39.296 -9.973
174 H 18.779 39.002 -7.109
174 H 17.304 38.75 -7.567
174 H 17.816 40.521 -7.725
175 N 20.829 38.562 -9.075
175 C 22.221 38.83 -9.384
175 C 22.692 38.077 -10.626
175 O 23.887 38.038 -10.927
175 C 23.09 38.544 -8.169
175 C 22.8 39.505 -7.023
175 C 23.618 39.216 -5.775
175 O 24.749 38.691 -5.906
175 O 23.132 39.519 -4.659
175 H 20.61 37.985 -8.273
175 H 22.283 39.867 -9.642
175 H 22.767 37.543 -7.79
175 H 24.185 38.499 -8.365
175 H 21.753 39.29 -6.742
175 H 22.98 40.548 -7.357
176 N 21.722 37.527 -11.359
176 C 21.932 36.789 -12.609
176 C 23.06 35.77 -12.565
176 O 24.004 35.821 -13.357
176 C 22.158 37.768 -13.762
176 C 21.101 38.853 -13.873
176 C 21.545 39.988 -14.766
176 H 20.786 37.611 -11.024
176 H 21.045 36.178 -12.808
176 H 21.95 37.155 -14.662
176 H 23.203 38.103 -13.592
176 H 20.053 38.539 -14.071
176 H 21.061 39.218 -12.818
176 H 20.165 39.49 -16.153
176 O 22.487 40.717 -14.445
176 N 20.867 40.147 -15.898
176 H 21.068 40.92 -16.492
177 N 22.969 34.855 -11.611
177 C 23.973 33.821 -11.461
177 C 23.749 32.814 -12.575
177 O 22.611 32.414 -12.824
177 C 23.825 33.152 -10.096
177 H 22.33 35.021 -10.848
177 H 24.941 34.293 -11.564
177 H 22.861 32.601 -10.055
177 H 24.66 32.442 -9.936
177 H 23.82 33.627 -9.099
178 N 24.809 32.455 -13.293
178 C 24.674 31.464 -14.359
178 C 24.322 30.12 -13.716
178 O 24.392 29.977 -12.493
178 C 25.972 31.34 -15.163
178 O 27.046 30.871 -14.37
178 H 25.71 32.847 -13.086
178 H 23.858 31.752 -15.012
178 H 25.7 30.464 -15.779
178 H 26.182 32.301 -15.674
178 H 27.693 30.372 -14.945
179 N 23.938 29.139 -14.527
179 C 23.593 27.826 -13.983
179 C 24.84 27.19 -13.354
179 O 24.743 26.443 -12.379
179 C 22.998 26.912 -15.071
179 C 22.545 25.509 -14.598
179 C 21.226 25.514 -13.83
179 O 20.9 24.554 -13.127
179 N 20.472 26.609 -13.947
179 H 23.918 29.289 -15.514
179 H 22.86 27.948 -13.19
179 H 22.062 27.486 -15.246
179 H 23.821 26.845 -15.812
179 H 22.757 24.554 -15.114
179 H 23.227 25.308 -13.745
179 H 19.497 26.542 -13.715
179 H 20.634 27.266 -14.68
180 N 26.012 27.531 -13.882
180 C 27.251 26.985 -13.352
180 C 27.492 27.486 -11.928
180 O 27.882 26.722 -11.043
180 C 28.435 27.363 -14.237
180 C 29.739 26.712 -13.798
180 C 30.961 27.329 -14.449
180 O 30.863 28.453 -15.0
180 O 32.03 26.688 -14.391
180 H 26.055 28.341 -14.488
180 H 27.155 25.887 -13.284
180 H 28.22 26.81 -15.177
180 H 28.487 28.481 -14.284
180 H 29.832 25.61 -13.721
180 H 29.849 27.1 -12.763
181 N 27.256 28.777 -11.715
181 C 27.439 29.377 -10.402
181 C 26.478 28.77 -9.396
181 O 26.886 28.39 -8.303
181 C 27.274 30.905 -10.449
181 C 27.131 31.476 -9.05
181 C 28.476 31.52 -11.138
181 H 27.177 29.386 -12.516
181 H 28.419 29.17 -10.003
181 H 26.38 31.238 -11.03
181 H 27.97 31.118 -8.414
181 H 26.234 31.055 -8.55
181 H 27.527 32.521 -9.048
181 H 29.409 31.248 -10.598
181 H 28.556 30.734 -11.923
181 H 28.675 32.604 -11.11
182 N 25.222 28.61 -9.789
182 C 24.235 28.041 -8.886
182 C 24.644 26.665 -8.351
182 O 24.382 26.341 -7.187
182 C 22.853 27.969 -9.56
182 C 22.242 29.331 -9.888
182 C 20.757 29.248 -10.247
182 C 20.504 28.333 -11.43
182 N 19.098 28.421 -11.944
182 H 24.909 29.091 -10.615
182 H 24.195 28.689 -8.005
182 H 22.111 27.374 -8.975
182 H 22.996 27.308 -10.445
182 H 22.277 29.866 -8.907
182 H 22.872 29.889 -10.613
182 H 20.177 28.908 -9.365
182 H 20.372 30.269 -10.462
182 H 20.585 27.262 -11.134
182 H 21.209 28.519 -12.262
182 H 18.899 29.399 -12.237
182 H 18.371 27.906 -11.422
182 H 19.117 27.643 -12.648
183 N 25.346 25.891 -9.177
183 C 25.773 24.542 -8.794
183 C 26.815 24.581 -7.697
183 O 26.821 23.742 -6.8
183 C 26.338 23.781 -10.001
183 C 25.327 23.642 -11.141
183 H 25.785 26.324 -9.978
183 H 24.892 24.058 -8.414
183 H 26.396 22.755 -9.59
183 H 27.309 24.173 -10.371
183 O 25.712 23.508 -12.307
183 N 24.034 23.662 -10.808
183 H 23.765 23.855 -9.87
183 H 23.362 23.889 -11.524
184 N 27.722 25.543 -7.811
184 C 28.786 25.737 -6.837
184 C 28.23 26.32 -5.54
184 O 28.662 25.949 -4.444
184 C 29.843 26.674 -7.407
184 C 30.891 25.988 -8.171
184 C 30.907 25.731 -9.516
184 C 32.133 25.506 -7.659
184 N 32.088 25.124 -9.868
184 C 32.856 24.981 -8.742
184 C 32.696 25.485 -6.378
184 C 34.13 24.43 -8.589
184 C 33.958 24.939 -6.227
184 C 34.665 24.421 -7.328
184 H 27.632 26.199 -8.559
184 H 29.195 24.747 -6.632
184 H 29.28 27.248 -8.179
184 H 30.219 27.319 -6.588
184 H 30.096 25.98 -10.188
184 H 32.352 24.839 -10.762
184 H 32.151 25.886 -5.538
184 H 34.675 24.029 -9.429
184 H 34.392 24.922 -5.237
184 H 35.651 23.998 -7.199
185 N 27.271 27.23 -5.67
185 C 26.663 27.845 -4.513
185 C 25.862 26.818 -3.732
185 O 25.806 26.874 -2.504
185 C 25.774 29.011 -4.935
185 C 26.548 30.187 -5.533
185 S 27.85 30.862 -4.444
185 C 26.842 31.838 -3.423
185 H 27.139 27.663 -6.577
185 H 27.338 28.236 -3.785
185 H 24.842 28.749 -5.491
185 H 25.394 29.324 -3.933
185 H 26.012 30.888 -6.205
185 H 27.139 29.631 -6.293
185 H 27.438 32.303 -2.608
185 H 26.009 31.257 -2.959
185 H 26.239 32.534 -4.048
186 N 25.241 25.882 -4.441
186 C 24.458 24.843 -3.787
186 C 25.371 23.949 -2.956
186 O 25.069 23.664 -1.809
186 C 23.703 23.979 -4.807
186 O 22.934 24.826 -5.667
186 C 22.768 23.007 -4.099
186 H 25.507 25.755 -5.409
186 H 23.77 25.34 -3.117
186 H 24.452 23.423 -5.412
186 H 22.196 23.512 -3.289
186 H 22.094 22.368 -4.727
186 H 23.284 22.181 -3.557
186 H 23.54 25.419 -6.208
187 N 26.503 23.55 -3.529
187 C 27.465 22.68 -2.85
187 C 28.13 23.367 -1.664
187 O 28.637 22.711 -0.751
187 C 28.6 22.283 -3.804
187 C 28.199 21.746 -5.163
187 C 27.754 20.297 -5.133
187 O 27.861 19.635 -4.071
187 O 27.299 19.812 -6.191
187 H 26.812 24.046 -4.356
187 H 26.974 21.796 -2.474
187 H 28.91 21.35 -3.26
187 H 29.5 22.918 -3.88
187 H 27.236 22.231 -5.431
187 H 28.926 21.976 -5.967
188 N 28.157 24.692 -1.694
188 C 28.846 25.433 -0.65
188 C 27.997 26.358 0.233
188 O 27.558 25.963 1.314
188 C 30.049 26.194 -1.271
188 O 29.575 27.198 -2.176
188 C 30.9 25.23 -2.075
188 H 27.754 25.181 -2.469
188 H 29.237 24.684 0.015
188 H 30.677 26.627 -0.464
188 H 30.313 24.796 -2.91
188 H 30.873 24.345 -1.412
188 H 31.932 25.644 -2.163
188 H 29.227 26.773 -3.019
189 N 27.745 27.573 -0.25
189 C 26.982 28.605 0.465
189 C 25.613 28.175 1.01
189 O 25.242 28.561 2.119
189 C 26.825 29.822 -0.45
189 C 27.145 31.217 0.066
189 C 25.986 31.7 0.914
189 C 28.46 31.234 0.837
189 H 28.298 27.873 -1.04
189 H 27.588 28.863 1.335
189 H 25.836 29.846 -0.968
189 H 27.654 29.686 -1.175
189 H 27.285 31.844 -0.839
189 H 26.024 31.249 1.933
189 H 25.104 31.083 0.649
189 H 25.791 32.773 1.066
189 H 28.375 30.621 1.758
189 H 29.055 30.506 0.237
189 H 28.916 32.241 0.936
190 N 24.851 27.425 0.212
190 C 23.533 26.945 0.624
190 C 23.699 26.135 1.895
190 O 22.928 26.271 2.844
190 C 22.913 26.055 -0.45
190 C 21.546 25.478 -0.071
190 C 20.531 26.583 -0.115
190 C 21.138 24.364 -1.014
190 H 25.095 27.372 -0.765
190 H 22.886 27.807 0.794
190 H 23.5 25.148 -0.682
190 H 22.816 26.618 -1.391
190 H 21.608 25.091 0.969
190 H 20.628 27.173 -1.057
190 H 19.511 26.176 -0.001
190 H 20.749 27.271 0.735
190 H 21.176 24.715 -2.067
190 H 20.231 23.826 -0.679
190 H 21.951 23.596 -1.055
191 N 24.701 25.264 1.883
191 C 25.008 24.421 3.022
191 C 25.473 25.258 4.207
191 O 24.914 25.155 5.292
191 C 26.092 23.377 2.663
191 C 26.722 22.787 3.928
191 C 25.467 22.271 1.813
191 H 25.4 25.359 1.16
191 H 24.117 23.848 3.229
191 H 26.95 23.896 2.191
191 H 25.946 22.248 4.514
191 H 27.21 21.872 3.52
191 H 27.032 23.579 4.625
191 H 24.571 21.856 2.322
191 H 25.747 22.108 0.756
191 H 26.118 21.401 2.057
192 N 26.436 26.141 3.971
192 C 26.993 26.974 5.023
192 C 26.051 27.982 5.674
192 O 26.109 28.173 6.883
192 C 28.245 27.679 4.521
192 C 29.109 28.227 5.617
192 C 30.573 28.05 5.31
192 H 26.729 26.295 3.029
192 H 27.304 26.299 5.805
192 H 28.844 26.982 3.884
192 H 27.877 28.501 3.87
192 H 28.884 27.701 6.562
192 H 28.884 29.296 5.774
192 H 30.762 29.981 4.69
192 O 31.156 26.996 5.595
192 N 31.18 29.075 4.704
192 H 32.181 29.122 4.732
193 N 25.199 28.635 4.892
193 C 24.264 29.61 5.446
193 C 22.968 28.984 5.985
193 O 21.935 29.662 6.083
193 C 23.917 30.676 4.407
193 C 25.006 31.73 4.245
193 O 24.808 32.78 3.63
193 N 26.172 31.449 4.813
193 H 25.36 28.631 3.893
193 H 24.748 30.031 6.309
193 H 23.544 30.203 3.476
193 H 23.036 31.229 4.807
193 H 26.939 32.081 4.713
193 H 26.325 30.554 5.22
194 N 23.006 27.691 6.309
194 C 21.83 26.99 6.848
194 C 21.884 26.971 8.384
194 O 22.948 27.184 8.976
194 C 21.774 25.563 6.307
194 H 23.91 27.253 6.404
194 H 20.93 27.54 6.568
194 H 22.666 24.999 6.657
194 H 20.833 25.011 6.458
194 H 21.873 25.518 5.211
195 N 20.756 26.711 9.039
195 C 20.783 26.692 10.496
195 C 21.607 25.507 10.988
195 O 21.826 24.546 10.254
195 C 19.372 26.741 11.113
195 C 18.583 25.467 10.92
195 H 19.871 26.763 8.552
195 H 21.283 27.544 10.954
195 H 18.843 27.494 10.491
195 H 19.472 27.005 12.182
195 O 19.132 24.361 10.942
195 N 17.27 25.615 10.776
195 H 16.873 26.526 10.757
195 H 16.675 24.833 10.998
196 N 22.119 25.588 12.221
196 C 22.943 24.57 12.879
196 C 22.588 23.098 12.677
196 O 23.452 22.289 12.333
196 C 22.864 24.982 14.34
196 C 22.924 26.47 14.226
196 C 21.925 26.746 13.117
196 H 23.923 24.654 12.437
196 H 21.861 24.702 14.725
196 H 23.648 24.421 14.871
196 H 22.556 26.902 15.173
196 H 23.949 26.867 14.04
196 H 20.9 26.722 13.564
196 H 22.115 27.693 12.586
197 N 21.331 22.743 12.912
197 C 20.923 21.356 12.745
197 C 21.006 20.9 11.299
197 O 21.574 19.842 10.997
197 C 19.513 21.148 13.288
197 C 19.499 20.933 14.787
197 O 20.469 21.35 15.458
197 O 18.533 20.327 15.295
197 H 20.728 23.378 13.411
197 H 21.649 20.742 13.264
197 H 19.13 20.168 12.943
197 H 18.673 21.766 12.897
198 N 20.485 21.73 10.405
198 C 20.493 21.417 8.99
198 C 21.916 21.34 8.423
198 O 22.257 20.383 7.731
198 C 19.647 22.436 8.237
198 S 19.236 21.894 6.554
198 H 20.074 22.588 10.714
198 H 20.095 20.404 8.914
198 H 18.646 22.321 8.717
198 H 20.184 23.409 8.298
199 N 22.75 22.317 8.776
199 C 24.14 22.382 8.335
199 C 24.923 21.115 8.701
199 O 25.848 20.722 8.001
199 C 24.815 23.624 8.941
199 C 26.321 23.782 8.617
199 C 26.881 25.146 9.096
199 C 28.398 25.262 8.856
199 N 28.971 26.627 9.165
199 H 22.388 23.077 9.308
199 H 24.157 22.434 7.239
199 H 24.223 24.549 9.156
199 H 24.898 23.283 9.995
199 H 26.653 23.378 7.64
199 H 26.794 23.024 9.284
199 H 26.178 25.993 8.914
199 H 26.71 24.98 10.181
199 H 28.724 24.744 7.929
199 H 28.865 24.566 9.594
199 H 28.539 26.992 10.038
199 H 28.453 27.201 8.472
199 H 30.023 26.612 9.227
200 N 24.566 20.491 9.814
200 C 25.237 19.275 10.251
200 C 24.752 18.121 9.387
200 O 25.543 17.277 8.97
200 C 24.938 18.992 11.742
200 O 25.544 20.013 12.543
200 C 25.465 17.628 12.169
200 H 23.987 20.988 10.477
200 H 26.274 19.416 10.055
200 H 23.83 19.054 11.868
200 H 26.571 17.644 12.291
200 H 24.915 16.86 11.583
200 H 25.057 17.437 13.192
200 H 24.949 20.823 12.587
201 N 23.446 18.106 9.119
201 C 22.824 17.082 8.292
201 C 23.386 17.179 6.878
201 O 23.947 16.214 6.374
201 C 21.298 17.231 8.297
201 C 20.781 17.051 9.724
201 C 20.663 16.191 7.432
201 C 19.275 17.034 9.836
201 H 22.871 18.825 9.503
201 H 23.118 16.093 8.643
201 H 21.017 18.256 7.951
201 H 21.011 15.999 9.988
201 H 21.267 17.78 10.4
201 H 20.945 15.176 7.778
201 H 19.558 16.271 7.374
201 H 21.06 16.118 6.409
201 H 18.864 18.071 9.846
201 H 18.737 16.346 9.139
201 H 18.914 16.644 10.817
202 N 23.315 18.373 6.288
202 C 23.837 18.62 4.94
202 C 25.322 18.268 4.854
202 O 25.758 17.607 3.912
202 C 23.619 20.08 4.535
202 C 22.164 20.554 4.442
202 C 22.099 21.953 3.847
202 C 21.36 19.585 3.587
202 H 23.1 19.171 6.866
202 H 23.267 17.967 4.278
202 H 23.877 20.13 3.451
202 H 24.242 20.845 5.043
202 H 21.723 20.606 5.455
202 H 22.752 22.029 2.946
202 H 21.07 22.15 3.491
202 H 22.623 22.676 4.506
202 H 21.832 19.468 2.589
202 H 20.802 18.722 4.004
202 H 20.502 20.226 3.305
203 N 26.094 18.709 5.843
203 C 27.525 18.423 5.907
203 C 27.729 16.916 6.008
203 O 28.738 16.39 5.552
203 C 28.137 19.097 7.138
203 C 28.716 20.499 6.929
203 C 30.132 20.408 6.366
203 C 31.015 21.592 6.778
203 N 32.463 21.312 6.471
203 H 25.665 19.175 6.612
203 H 27.988 18.706 4.984
203 H 27.302 19.25 7.858
203 H 28.667 18.366 7.794
203 H 28.167 20.98 6.082
203 H 28.475 21.137 7.813
203 H 30.311 19.936 5.384
203 H 30.504 19.597 7.044
203 H 30.63 22.634 6.743
203 H 31.032 21.393 7.869
203 H 32.73 20.366 6.818
203 H 32.421 20.902 5.511
203 H 33.113 21.954 6.956
204 N 26.761 16.233 6.616
204 C 26.797 14.783 6.783
204 C 26.512 14.065 5.458
204 O 27.111 13.026 5.172
204 C 25.793 14.349 7.85
204 H 26.104 16.754 7.176
204 H 27.797 14.495 7.077
204 H 24.82 14.875 7.706
204 H 25.459 13.297 7.703
204 H 26.051 14.567 8.908
205 N 25.634 14.651 4.639
205 C 25.252 14.093 3.332
205 C 26.396 13.89 2.339
205 O 26.292 13.074 1.429
205 C 24.167 14.946 2.664
205 C 22.738 14.844 3.193
205 C 21.79 15.635 2.299
205 C 22.319 13.4 3.235
205 H 25.229 15.52 4.921
205 H 24.847 13.111 3.547
205 H 24.124 14.38 1.7
205 H 24.483 16.017 2.661
205 H 22.698 15.239 4.234
205 H 22.011 15.448 1.222
205 H 20.773 15.231 2.444
205 H 21.833 16.689 2.658
205 H 22.245 12.989 2.206
205 H 21.332 13.226 3.722
205 H 23.073 12.758 3.737
206 N 27.483 14.638 2.505
206 C 28.615 14.496 1.6
206 C 28.529 15.477 0.452
206 O 27.425 15.868 0.069
206 H 27.49 15.357 3.2
206 H 28.324 13.557 1.146
206 H 29.541 14.562 2.139
207 N 29.669 15.92 -0.11
207 C 29.586 16.867 -1.228
207 C 29.027 16.178 -2.473
207 O 29.481 15.091 -2.843
207 C 31.047 17.322 -1.404
207 C 31.839 16.104 -1.016
207 C 31.078 15.583 0.203
207 H 28.882 17.67 -1.025
207 H 31.183 17.423 -2.509
207 H 31.362 18.195 -0.794
207 H 31.713 15.348 -1.825
207 H 32.863 16.401 -0.715
207 H 31.223 14.518 0.489
207 H 31.473 15.902 1.181
208 N 27.987 16.76 -3.061
208 C 27.41 16.172 -4.255
208 C 26.013 15.589 -4.157
208 O 25.653 14.702 -4.927
208 H 27.647 17.637 -2.722
208 H 28.056 15.32 -4.475
208 H 27.41 16.955 -5.011
209 N 25.228 16.043 -3.195
209 C 23.874 15.545 -3.084
209 C 23.029 16.524 -3.878
209 O 23.395 17.693 -4.015
209 C 23.451 15.53 -1.646
209 H 25.542 16.778 -2.598
209 H 23.789 14.552 -3.487
209 H 23.499 16.562 -1.236
209 H 22.407 15.158 -1.581
209 H 23.818 14.542 -1.32
210 N 21.924 16.053 -4.436
210 C 21.065 16.935 -5.205
210 C 20.213 17.787 -4.282
210 O 20.05 17.484 -3.104
210 C 20.125 16.153 -6.113
210 O 19.12 15.514 -5.317
210 C 20.907 15.11 -6.901
210 H 21.699 15.081 -4.355
210 H 21.715 17.589 -5.759
210 H 19.592 16.852 -6.798
210 H 21.632 14.574 -6.25
210 H 20.19 14.273 -7.069
210 H 21.677 15.598 -7.517
210 H 19.538 14.835 -4.704
211 N 19.602 18.814 -4.85
211 C 18.761 19.707 -4.079
211 C 17.566 19.006 -3.445
211 O 17.148 19.391 -2.357
211 C 18.279 20.865 -4.944
211 C 17.471 21.899 -4.17
211 C 18.328 22.442 -3.035
211 C 17.022 23.015 -5.087
211 H 19.909 19.108 -5.766
211 H 19.365 20.072 -3.244
211 H 17.53 20.381 -5.622
211 H 19.051 21.357 -5.57
211 H 16.578 21.341 -3.808
211 H 19.227 22.95 -3.448
211 H 18.441 21.765 -2.168
211 H 17.713 23.265 -2.614
211 H 17.841 23.752 -5.253
211 H 16.164 22.725 -5.717
211 H 16.414 23.66 -4.412
212 N 17.017 17.989 -4.113
212 C 15.861 17.266 -3.575
212 C 16.262 16.366 -2.41
212 O 15.433 16.053 -1.561
212 C 15.14 16.435 -4.656
212 C 13.728 15.974 -4.22
212 C 13.077 14.915 -5.118
212 O 13.758 13.942 -5.537
212 O 11.853 15.04 -5.36
212 H 17.535 17.578 -4.878
212 H 15.162 18.002 -3.194
212 H 15.712 15.496 -4.82
212 H 15.05 16.929 -5.645
212 H 13.7 15.623 -3.171
212 H 13.08 16.875 -4.249
213 N 17.52 15.927 -2.393
213 C 18.03 15.085 -1.311
213 C 18.297 15.942 -0.069
213 O 18.056 15.509 1.061
213 C 19.299 14.345 -1.743
213 C 19.027 13.168 -2.674
213 C 20.283 12.611 -3.336
213 O 21.218 13.395 -3.638
213 O 20.317 11.383 -3.576
213 H 18.187 16.371 -3.011
213 H 17.263 14.393 -1.011
213 H 19.549 13.844 -0.781
213 H 20.232 14.914 -1.915
213 H 18.361 12.361 -2.307
213 H 18.34 13.52 -3.474
214 N 18.765 17.167 -0.297
214 C 19.033 18.112 0.776
214 C 17.729 18.49 1.488
214 O 17.656 18.507 2.711
214 C 19.686 19.363 0.209
214 C 21.085 19.136 -0.308
214 S 21.9 20.712 -0.64
214 C 23.541 20.149 -1.193
214 H 18.939 17.449 -1.242
214 H 19.695 17.638 1.489
214 H 19.066 19.691 -0.656
214 H 19.819 20.144 0.994
214 H 21.088 18.49 -1.217
214 H 21.67 18.557 0.449
214 H 24.257 21.001 -1.264
214 H 23.596 19.196 -1.755
214 H 23.818 19.668 -0.229
215 N 16.701 18.798 0.708
215 C 15.394 19.156 1.251
215 C 14.758 18.029 2.05
215 O 14.005 18.262 2.994
215 C 14.453 19.549 0.122
215 C 14.855 20.826 -0.554
215 S 13.56 21.431 -1.602
215 C 12.515 22.269 -0.408
215 H 16.891 19.016 -0.263
215 H 15.563 19.968 1.924
215 H 13.968 18.766 -0.498
215 H 13.56 19.878 0.692
215 H 15.761 20.575 -1.139
215 H 15.197 21.579 0.175
215 H 11.648 22.749 -0.909
215 H 11.974 21.453 0.116
215 H 12.956 22.989 0.308
216 N 15.04 16.806 1.631
216 C 14.517 15.618 2.277
216 C 15.206 15.406 3.623
216 O 14.542 15.166 4.636
216 C 14.68 14.391 1.344
216 O 13.627 14.417 0.377
216 C 14.638 13.069 2.105
216 H 15.818 16.695 0.994
216 H 13.457 15.743 2.433
216 H 15.658 14.583 0.844
216 H 13.779 13.035 2.812
216 H 14.379 12.29 1.34
216 H 15.569 12.845 2.655
216 H 12.865 14.988 0.702
217 N 16.525 15.573 3.644
217 C 17.319 15.401 4.857
217 C 17.061 16.447 5.97
217 O 17.401 16.222 7.14
217 C 18.793 15.363 4.481
217 H 16.979 15.898 2.817
217 H 17.032 14.434 5.28
217 H 19.175 16.397 4.31
217 H 18.889 14.827 3.515
217 H 19.31 14.812 5.288
218 N 16.463 17.578 5.586
218 C 16.155 18.682 6.497
218 C 14.704 19.121 6.472
218 O 14.407 20.294 6.686
218 C 16.991 19.902 6.15
218 S 18.709 19.929 6.733
218 H 16.436 17.771 4.593
218 H 16.327 18.293 7.509
218 H 16.99 19.968 5.04
218 H 16.434 20.807 6.474
219 N 13.788 18.204 6.214
219 C 12.389 18.611 6.189
219 C 11.862 18.91 7.594
219 O 10.648 19.172 7.713
219 C 11.539 17.542 5.514
219 C 11.713 16.146 6.123
219 C 10.768 15.132 5.49
219 H 14.053 17.274 5.964
219 H 12.346 19.547 5.654
219 H 10.546 17.743 5.066
219 H 12.102 17.366 4.569
219 H 11.941 15.985 7.192
219 H 12.685 15.783 5.743
219 O 12.414 18.946 8.668
219 H 12.312 13.963 4.907
219 O 9.545 15.289 5.551
219 N 11.329 14.104 4.854
219 H 10.771 13.283 4.695
