# Supplementary material for: TopologyNet: Topology based deep convolutional and multi-task neural networks for biomolecular property predictions
Source: PLoS Comput Biol. 2017 Jul 27;13(7):e1005690. doi: 10.1371/journal.pcbi.1005690 (PMC5549771; doi:10.1371/journal.pcbi.1005690)
Supplement: S2 Code — Source code for the generation of 1D image-like topological features for the mutation problem. (ZIP) [file pcbi.1005690.s004.zip › Usage_MP.txt]

Input files:
1. [*.mutinfo] The atomic information are recorded. Example files are 1a43_A_G156A_mut.mutinfo and 1a43_A_wild_156.mutinfo. 
   Each line corresponds to an atom and the format is residue ID, atom type, and x, y, z, coordinates. The five entries are separated with space.

Output file:
1. [X.npy] A numpy array containing the 1D image like feature of the mutation instance.

Usage:
python MutationFeature.py $WildName $MutName $ResIDOfMutationSite

Example usage:
python MutationFeature.py 1a43_A_wild_156 1a43_A_G156A_mut 156
